# Supplementary material for: Shared genetic architecture between autoimmune disorders and B-cell acute lymphoblastic leukemia: insights from large-scale genome-wide cross-trait analysis
Source: BMC Med. 2024 Apr 15;22:161. doi: 10.1186/s12916-024-03385-0 (PMC11017616; doi:10.1186/s12916-024-03385-0)
Supplement: Supplementary file 2 — Additional file 2: Table S1. Data sources. Table S2. Genetic correlation analysis conducted by LDSC and HDL. Table S3. Shared pleiotropic loci identified by PLACO. Table S4. Shared pleiotropic loci among different trait pairs. Table S5. MAGMA Gene-set analysis. Table S6. MAGMA tissue-specific analysis. Table S7. MAGMA gene analysis. Table S8. Information of pleiotropy genes identified by MAGMA. Table S9. Expression value of pleiotropy genes identified by MAGMA in different tissues from GTEx. Table S10. Tissue-specific enrichment of pleiotropy genes identified by MAGMA in different tissues from GTEx. Table S11. S-LDSC cell-type heritability enrichment analysis. Table S12. Multi-trait colocalization analysis highlighted key role of immune cells (PP>0.7). Table S13. Bi-direction MR analysis and sensitive analysis. Table S14. Bi-direction MR analysis and sensitive analysis. Table S15. Identified loci reported in previous GWAS analysis for ALL and AD. [file 12916_2024_3385_MOESM2_ESM.xlsx]

## Sheet: Table S1
Table S1. Data sources
Note: The sample size of all GWAS summary-level datasets used in our analysis and corresponding references .
Phenotypes	Sample Size	Reference
	(case/control)	(PMID)
B-cell acute lymphoblastic leukemia risk (B-ALL)	5,321/16,666	31767839
Asthma (adult onset) (AOA)	26,582/300,671	30929738
Asthma (childhood onset) (COA)	13,962/300,671	30929738
Grave's disease (GD)	1,678/456,942	34594039
Hashimoto's disease (HD)	15,654/379,986	34594039
Hypothyroidism (HT)	30,155/379,986	34594039
Primary biliary cholangitis (PBC)	8,021/16,489	34033851
Primary sclerosing cholangitis (PSC)	2,871/12,019	27992413
Inflammatory bowel disease (IBD)	25,042/34,915	28067908
Crohn's disease (CD)	12,194/28,072	28067908
Ulcerative Colitis (UC)	12,366/33,609	28067908
Rheumatoid arthritis (RA)	22,350/74,823	36333501
Multiple sclerosis (MS)	47,429/68,374	31604244
Systemic sclerosis (SS)	9,095/17,584	31672989
Systemic lupus erythematosus (SLE)	5,201/9,066	26502338
Type 1 diabetes (T1D)	6,447/451,248	34594039
Vitiligo	2,853/37,405	27723757

## Sheet: HDL
V1	V2	V3	V4
logtxt.1	CZ_AD_Asthma_2022CellGenom_maf_GRCh37_qc_Blood_B_ALL_2019NC.txt	0.207946	0.0578716	0.000326595
logtxt.1	CZ_AD_Asthma_adultonset_2019AJHG_maf_GRCh37_Blood_B_ALL_2019NC.txt	0.159224	0.0616408	0.00979189
logtxt.1	CZ_AD_Asthma_childonset_2019AJHG_maf_GRCh37_Blood_B_ALL_2019NC.txt	-0.0116163	0.0557132	0.834837
logtxt.1	CZ_AD_Crohn_disease_2017LangeNG_Blood_B_ALL_2019NC.txt	0.0627384	0.0619655	0.311312
logtxt.1	CZ_AD_Graves_disease_2021Sakaue_Blood_B_ALL_2019NC.txt	0.0115197	0.133293	0.93113
logtxt.1	CZ_AD_Hashimoto_Disease_2021Sakaue_Blood_B_ALL_2019NC.txt	0.28125	0.165336	0.0889277
logtxt.1	CZ_AD_Hypothyroidism_2021Sakaue_Blood_B_ALL_2019NC.txt	0.171127	0.0648243	0.00829411
logtxt.1	CZ_AD_Inflammatory_bowel_disease_2017LangeNG_Blood_B_ALL_2019NC.txt	0.0495949	0.0533464	0.352538
logtxt.1	CZ_AD_Multiple_Sclerosis_2018_qc_Blood_B_ALL_2019NC.txt	0.142497	0.0573814	0.0130159
logtxt.1	CZ_AD_PBC_2021Cordell_Blood_B_ALL_2019NC.txt	0.205437	0.104193	0.0486443
logtxt.1	CZ_AD_Primary_sclerosing_cholangitis2016_Blood_B_ALL_2019NC.txt	#NAME?	NA	NA
logtxt.1	CZ_AD_Rheumatoid_Arthritis_European_2014_nature_Blood_B_ALL_2019NC.txt	0.253594	0.0831542	0.00229084
logtxt.1	CZ_AD_Rheumatoid_Arthritis_European_2022_NG_Blood_B_ALL_2019NC.txt	0.213864	0.0665844	0.00131849
logtxt.1	CZ_AD_Rheumatoid_Arthritis_pos_European_2022_NG_Blood_B_ALL_2019NC.txt	0.25926	0.0732335	0.000399857
logtxt.1	CZ_AD_Systemic_Lupus_Erythematosus_2015_NG_Blood_B_ALL_2019NC.txt	0.00790359	0.0761428	0.917328
logtxt.1	CZ_AD_T1D_2020_Diabetes_Blood_B_ALL_2019NC.txt	-0.136245	0.0611013	0.025759
logtxt.1	CZ_AD_Ulcerative_Colitis_2017LangeNG_Blood_B_ALL_2019NC.txt	0.0253819	0.0619823	0.682171
logtxt.1	CZ_AD_systemic_sclerosis_Blood_B_ALL_2019NC.txt	Inf	NA	NA
logtxt.1	CZ_AD_vitiligo_NG_2016_Blood_B_ALL_2019NC.txt	0.0259407	0.0656474	0.692731

## Sheet: LDSC
group	res	Trait 1	Trait 2	rg	se	z	p	h2_obs	h2_obs_se	h2_int	h2_int_se	gcov_int	gcov_int_se
res.1	hapmap3_withintercept	Blood_B_ALL_2019NC	AD_Asthma_adultonset_2019AJHG_maf_GRCh37	0.1558	0.0776	2.0076	0.0447	0.04	0.0034	1.0242	0.0106	0.0025	0.0055
res.2	hapmap3_nointercept	Blood_B_ALL_2019NC	AD_Asthma_adultonset_2019AJHG_maf_GRCh37	0.1074	0.034	3.1614	0.0016	0.0446	0.0026	1	NA	0	NA
res.3	1000G_withintercept	Blood_B_ALL_2019NC	AD_Asthma_adultonset_2019AJHG_maf_GRCh37	0.0677	0.1049	0.6453	0.5187	0.0533	0.0057	1.0001	0.018	0.0033	0.0077
res.4	1000G_nointercept	Blood_B_ALL_2019NC	AD_Asthma_adultonset_2019AJHG_maf_GRCh37	0.0625	0.0386	1.6177	0.1057	0.0533	0.0035	1	NA	0	NA
res.11	hapmap3_withintercept	Blood_B_ALL_2019NC	AD_Asthma_childonset_2019AJHG_maf_GRCh37	0.0461	0.0733	0.6294	0.5291	0.068	0.0088	1.0174	0.0203	-0.0051	0.0058
res.21	hapmap3_nointercept	Blood_B_ALL_2019NC	AD_Asthma_childonset_2019AJHG_maf_GRCh37	0.0004	0.0298	0.0145	0.9884	0.0716	0.0058	1	NA	0	NA
res.31	1000G_withintercept	Blood_B_ALL_2019NC	AD_Asthma_childonset_2019AJHG_maf_GRCh37	0.0647	0.1115	0.5801	0.5619	0.0796	0.0109	1.0031	0.0307	-0.0091	0.0093
res.41	1000G_nointercept	Blood_B_ALL_2019NC	AD_Asthma_childonset_2019AJHG_maf_GRCh37	-0.0168	0.0364	-0.4626	0.6436	0.0804	0.007	1	NA	0	NA
res.12	hapmap3_withintercept	Blood_B_ALL_2019NC	AD_Crohn_disease_2017LangeNG	0.2341	0.1009	2.319	0.0204	1.2575	0.1341	1.0911	0.0163	0.0059	0.0059
res.22	hapmap3_nointercept	Blood_B_ALL_2019NC	AD_Crohn_disease_2017LangeNG	0.1598	0.0332	4.8168	1.4586e-06	1.6602	0.1206	1	NA	0	NA
res.32	1000G_withintercept	Blood_B_ALL_2019NC	AD_Crohn_disease_2017LangeNG	0.2676	0.1051	2.5471	0.0109	1.3856	0.1729	1.0987	0.0259	-0.0008	0.0075
res.42	1000G_nointercept	Blood_B_ALL_2019NC	AD_Crohn_disease_2017LangeNG	0.1339	0.0325	4.1255	3.6991e-05	1.9002	0.1446	1	NA	0	NA
res.13	hapmap3_withintercept	Blood_B_ALL_2019NC	AD_Graves_disease_2021Sakaue	0.0245	0.1507	0.1628	0.8707	0.0057	0.0012	0.9967	0.0073	0.0028	0.0056
res.23	hapmap3_nointercept	Blood_B_ALL_2019NC	AD_Graves_disease_2021Sakaue	0.0618	0.0671	0.9213	0.3569	0.0053	0.0009	1	NA	0	NA
res.33	1000G_withintercept	Blood_B_ALL_2019NC	AD_Graves_disease_2021Sakaue	0.2439	0.3391	0.7193	0.4719	0.0033	0.0017	1.0097	0.0089	-0.0016	0.0074
res.43	1000G_nointercept	Blood_B_ALL_2019NC	AD_Graves_disease_2021Sakaue	0.0882	0.1115	0.7912	0.4288	0.0048	0.0012	1	NA	0	NA
res.14	hapmap3_withintercept	Blood_B_ALL_2019NC	AD_Hashimoto_Disease_2021Sakaue	0.2561	0.1449	1.7677	0.0771	0.0087	0.0017	1.0539	0.009	-0.0038	0.0049
res.24	hapmap3_nointercept	Blood_B_ALL_2019NC	AD_Hashimoto_Disease_2021Sakaue	0.0846	0.0404	2.0949	0.0362	0.0165	0.0015	1	NA	0	NA
res.34	1000G_withintercept	Blood_B_ALL_2019NC	AD_Hashimoto_Disease_2021Sakaue	0.2866	0.2245	1.2766	0.2017	0.0087	0.0024	1.0563	0.0121	-0.0047	0.007
res.44	1000G_nointercept	Blood_B_ALL_2019NC	AD_Hashimoto_Disease_2021Sakaue	0.0636	0.044	1.4442	0.1487	0.0225	0.0023	1	NA	0	NA
res.15	hapmap3_withintercept	Blood_B_ALL_2019NC	AD_Hypothyroidism_2021Sakaue	0.1665	0.0808	2.0609	0.0393	0.036	0.0036	1.0306	0.0107	0.0065	0.0056
res.25	hapmap3_nointercept	Blood_B_ALL_2019NC	AD_Hypothyroidism_2021Sakaue	0.1382	0.0322	4.2922	1.769e-05	0.041	0.0028	1	NA	0	NA
res.35	1000G_withintercept	Blood_B_ALL_2019NC	AD_Hypothyroidism_2021Sakaue	0.1558	0.1092	1.4266	0.1537	0.0401	0.0042	1.0213	0.0158	0.0061	0.0071
res.45	1000G_nointercept	Blood_B_ALL_2019NC	AD_Hypothyroidism_2021Sakaue	0.1284	0.0343	3.7437	0.0002	0.0442	0.0032	1	NA	0	NA
res.16	hapmap3_withintercept	Blood_B_ALL_2019NC	AD_Inflammatory_bowel_disease_2017LangeNG	0.1751	0.0819	2.1384	0.0325	0.3087	0.0292	1.1246	0.0155	0.0215	0.0056
res.26	hapmap3_nointercept	Blood_B_ALL_2019NC	AD_Inflammatory_bowel_disease_2017LangeNG	0.1992	0.0301	6.6184	3.6299e-11	0.4496	0.0249	1	NA	0	NA
res.36	1000G_withintercept	Blood_B_ALL_2019NC	AD_Inflammatory_bowel_disease_2017LangeNG	0.2143	0.0952	2.2498	0.0245	0.3559	0.038	1.1275	0.0235	0.0137	0.0073
res.46	1000G_nointercept	Blood_B_ALL_2019NC	AD_Inflammatory_bowel_disease_2017LangeNG	0.1823	0.0321	5.6807	1.3415e-08	0.5108	0.0293	1	NA	0	NA
res.17	hapmap3_withintercept	Blood_B_ALL_2019NC	AD_Multiple_Sclerosis_2018_qc	0.2186	0.0835	2.6184	0.0088	0.1727	0.0177	1.0189	0.0112	0.0261	0.0054
res.27	hapmap3_nointercept	Blood_B_ALL_2019NC	AD_Multiple_Sclerosis_2018_qc	0.3038	0.0367	8.286	1.1714e-16	0.1898	0.0137	1	NA	0	NA
res.37	1000G_withintercept	Blood_B_ALL_2019NC	AD_Multiple_Sclerosis_2018_qc	0.103	0.0922	1.1174	0.2638	0.2103	0.0213	1.0151	0.0144	0.0327	0.0067
res.47	1000G_nointercept	Blood_B_ALL_2019NC	AD_Multiple_Sclerosis_2018_qc	0.2726	0.0389	7.0153	2.2942e-12	0.2265	0.0138	1	NA	0	NA
res.18	hapmap3_withintercept	Blood_B_ALL_2019NC	AD_PBC_2021Cordell	0.0905	0.0967	0.9355	0.3495	0.4676	0.0705	0.9386	0.0172	0.0517	0.007
res.28	hapmap3_nointercept	Blood_B_ALL_2019NC	AD_PBC_2021Cordell	0.4629	0.0782	5.9213	3.1939e-09	0.3352	0.049	1	NA	0	NA
res.38	1000G_withintercept	Blood_B_ALL_2019NC	AD_PBC_2021Cordell	0.0391	0.1455	0.2685	0.7883	0.7433	0.1642	0.8868	0.0424	0.0576	0.0097
res.48	1000G_nointercept	Blood_B_ALL_2019NC	AD_PBC_2021Cordell	0.4797	0.0882	5.4406	5.3095e-08	0.4318	0.0594	1	NA	0	NA
res.19	hapmap3_withintercept	Blood_B_ALL_2019NC	AD_Pernicious_Anemia	-0.0732	0.3287	-0.2227	0.8238	0.0015	0.0014	1.0045	0.007	0.0026	0.005
res.29	hapmap3_nointercept	Blood_B_ALL_2019NC	AD_Pernicious_Anemia	0.0307	0.1168	0.2627	0.7928	0.0022	0.001	1	NA	0	NA
res.39	1000G_withintercept	Blood_B_ALL_2019NC	AD_Pernicious_Anemia	-0.0362	0.4451	-0.0814	0.9351	0.002	0.0025	1.0037	0.0097	0.0021	0.0071
res.49	1000G_nointercept	Blood_B_ALL_2019NC	AD_Pernicious_Anemia	0.0398	0.1113	0.3577	0.7206	0.0036	0.0016	1	NA	0	NA
res.110	hapmap3_withintercept	Blood_B_ALL_2019NC	AD_Primary_sclerosing_cholangitis2016	-0.072	0.1277	-0.5636	0.573	0.3189	0.0572	0.9416	0.0103	0.0054	0.0058
res.210	hapmap3_nointercept	Blood_B_ALL_2019NC	AD_Primary_sclerosing_cholangitis2016	0.0174	0.0831	0.2096	0.8339	0.1236	0.0366	1	NA	0	NA
res.310	1000G_withintercept	Blood_B_ALL_2019NC	AD_Primary_sclerosing_cholangitis2016	NA	NA	NA	NA	NA	NA	NA	NA	NA	NA
res.410	1000G_nointercept	Blood_B_ALL_2019NC	AD_Primary_sclerosing_cholangitis2016	-0.0425	0.1381	-0.3078	0.7583	0.06	0.0417	1	NA	0	NA
res.111	hapmap3_withintercept	Blood_B_ALL_2019NC	AD_Rheumatoid_Arthritis_European_2022_NG	0.3831	0.1007	3.8041	0.0001	0.1182	0.012	1.0761	0.0111	-0.0001	0.0056
res.211	hapmap3_nointercept	Blood_B_ALL_2019NC	AD_Rheumatoid_Arthritis_European_2022_NG	0.1981	0.0335	5.9091	3.4395e-09	0.1674	0.0099	1	NA	0	NA
res.311	1000G_withintercept	Blood_B_ALL_2019NC	AD_Rheumatoid_Arthritis_European_2022_NG	0.3052	0.1271	2.4013	0.0163	0.1431	0.0141	1.0699	0.0174	0.0011	0.0071
res.411	1000G_nointercept	Blood_B_ALL_2019NC	AD_Rheumatoid_Arthritis_European_2022_NG	0.1622	0.034	4.7666	1.8737e-06	0.1956	0.0107	1	NA	0	NA
res.112	hapmap3_withintercept	Blood_B_ALL_2019NC	AD_Rheumatoid_Arthritis_pos_European_2022_NG	0.3601	0.1021	3.5265	0.0004	0.1115	0.0126	1.0791	0.0108	0.0035	0.0054
res.212	hapmap3_nointercept	Blood_B_ALL_2019NC	AD_Rheumatoid_Arthritis_pos_European_2022_NG	0.2056	0.0352	5.8487	4.9544e-09	0.1625	0.0104	1	NA	0	NA
res.312	1000G_withintercept	Blood_B_ALL_2019NC	AD_Rheumatoid_Arthritis_pos_European_2022_NG	0.2854	0.13	2.1948	0.0282	0.1303	0.0141	1.0778	0.0179	0.003	0.0072
res.412	1000G_nointercept	Blood_B_ALL_2019NC	AD_Rheumatoid_Arthritis_pos_European_2022_NG	0.1594	0.0348	4.5832	4.5783e-06	0.1887	0.0115	1	NA	0	NA
res.113	hapmap3_withintercept	Blood_B_ALL_2019NC	AD_Systemic_Lupus_Erythematosus_2015_NG	0.0643	0.1166	0.5513	0.5814	0.3075	0.0382	1.1974	0.0099	0.0031	0.0063
res.213	hapmap3_nointercept	Blood_B_ALL_2019NC	AD_Systemic_Lupus_Erythematosus_2015_NG	0.0442	0.0269	1.6398	0.101	0.8633	0.0337	1	NA	0	NA
res.313	1000G_withintercept	Blood_B_ALL_2019NC	AD_Systemic_Lupus_Erythematosus_2015_NG	-0.0689	0.1324	-0.5203	0.6029	0.4832	0.0815	1.1729	0.0181	0.0057	0.0081
res.413	1000G_nointercept	Blood_B_ALL_2019NC	AD_Systemic_Lupus_Erythematosus_2015_NG	-0.0011	0.0309	-0.035	0.9721	1.0677	0.0468	1	NA	0	NA
res.114	hapmap3_withintercept	Blood_B_ALL_2019NC	AD_T1D_2020_Diabetes	-0.0314	0.1364	-0.2302	0.8179	0.1427	0.0312	1.1285	0.0098	0.0229	0.0049
res.214	hapmap3_nointercept	Blood_B_ALL_2019NC	AD_T1D_2020_Diabetes	0.1549	0.035	4.4204	9.8539e-06	0.4562	0.0222	1	NA	0	NA
res.314	1000G_withintercept	Blood_B_ALL_2019NC	AD_T1D_2020_Diabetes	0.0879	0.2011	0.4373	0.6619	0.1282	0.0582	1.1399	0.0122	0.0216	0.0067
res.414	1000G_nointercept	Blood_B_ALL_2019NC	AD_T1D_2020_Diabetes	0.1823	0.0352	5.1837	2.1757e-07	0.5803	0.0431	1	NA	0	NA
res.115	hapmap3_withintercept	Blood_B_ALL_2019NC	AD_Ulcerative_Colitis_2017LangeNG	0.0809	0.0838	0.965	0.3346	0.7869	0.0891	1.0981	0.0144	0.0275	0.0054
res.215	hapmap3_nointercept	Blood_B_ALL_2019NC	AD_Ulcerative_Colitis_2017LangeNG	0.2033	0.0321	6.3335	2.3971e-10	1.2288	0.0672	1	NA	0	NA
res.315	1000G_withintercept	Blood_B_ALL_2019NC	AD_Ulcerative_Colitis_2017LangeNG	0.1613	0.1065	1.5146	0.1299	0.964	0.1191	1.0933	0.0175	0.0182	0.0071
res.415	1000G_nointercept	Blood_B_ALL_2019NC	AD_Ulcerative_Colitis_2017LangeNG	0.1954	0.0335	5.8301	5.5389e-09	1.461	0.0813	1	NA	0	NA
res.116	hapmap3_withintercept	Blood_B_ALL_2019NC	AD_systemic_sclerosis	0.2118	0.1664	1.273	0.203	0.1114	0.0216	1.0473	0.0082	0.0263	0.0052
res.216	hapmap3_nointercept	Blood_B_ALL_2019NC	AD_systemic_sclerosis	0.3405	0.0521	6.5307	6.5478e-11	0.2042	0.014	1	NA	0	NA
res.316	1000G_withintercept	Blood_B_ALL_2019NC	AD_systemic_sclerosis	0.3465	0.1873	1.8505	0.0642	0.1716	0.0375	1.0288	0.0109	0.022	0.0067
res.416	1000G_nointercept	Blood_B_ALL_2019NC	AD_systemic_sclerosis	0.3898	0.0582	6.7014	2.064e-11	0.2482	0.0219	1	NA	0	NA
res.117	hapmap3_withintercept	Blood_B_ALL_2019NC	AD_vitiligo_NG_2016	0.0315	0.0969	0.3251	0.7451	0.1723	0.021	1.1329	0.0104	-0.0126	0.0055
res.217	hapmap3_nointercept	Blood_B_ALL_2019NC	AD_vitiligo_NG_2016	-0.0653	0.0294	-2.2229	0.0262	0.3613	0.016	1	NA	0	NA
res.317	1000G_withintercept	Blood_B_ALL_2019NC	AD_vitiligo_NG_2016	-0.0747	0.1237	-0.6037	0.5461	0.2385	0.0305	1.1132	0.0128	-0.0055	0.0074
res.417	1000G_nointercept	Blood_B_ALL_2019NC	AD_vitiligo_NG_2016	-0.0667	0.0332	-2.0108	0.0443	0.4246	0.0197	1	NA	0	NA

## Sheet: Table S2
Table S2 Genetic correlation analysis conducted by LDSC and HDL
Note: rg represents genetic correlation coefficients; Abbreviations: SE, standard error; B-ALL, B-cell acute lymphoblastic leukemia; AOA, adult-onset asthma; HT, hypothyroidism; PBC, primary biliary cirrhosis; IBD, inflammatory bowel disease; CD, crohn’s disease; RA, rheumatoid arthritis; MS, multiple sclerosis.
Trait pairs	Trait 1	LDSC																	HDL
		rg	se	z	low	up	rg(SE)	p	h2_obs	h2_obs_se	h2_int	h2_int_se	gcov_int	gcov_int_se	Intercept (SE)	Z	P		rg	se	rg(SE)	P
B-ALL&AOA	B-ALL	0.1558	0.0776	2.0076	0.003704	0.307896	0.156 (0.078)	0.0447	0.04	0.0034	1.0242	0.0106	0.0025	0.0055	0.003 (0.006)	0.454545	0.649436		0.159224	0.0616408	0.159 (0.062)	0.00979189
B-ALL&COA	B-ALL	0.0461	0.0733	0.6294	-0.097568	0.189768	0.046 (0.073)	0.5291	0.068	0.0088	1.0174	0.0203	-0.0051	0.0058	-0.005 (0.006)	-0.87931	0.379233		-0.0116163	0.0557132	-0.012 (0.056)	0.834837
B-ALL&GD	B-ALL	0.0245	0.1507	0.1628	-0.270872	0.319872	0.025 (0.151)	0.8707	0.0057	0.0012	0.9967	0.0073	0.0028	0.0056	0.003 (0.006)	0.5	0.617075		0.0115197	0.133293	0.012 (0.133)	0.93113
B-ALL&HD	B-ALL	0.2561	0.1449	1.7677	-0.027904	0.540104	0.256 (0.145)	0.0771	0.0087	0.0017	1.0539	0.009	-0.0038	0.0049	-0.004 (0.005)	-0.77551	0.438038		0.28125	0.165336	0.281 (0.165)	0.0889277
B-ALL&HT	B-ALL	0.1665	0.0808	2.0609	0.008132	0.324868	0.167 (0.081)	0.0393	0.036	0.0036	1.0306	0.0107	0.0065	0.0056	0.007 (0.006)	1.16071	0.245758		0.171127	0.0648243	0.171 (0.065)	0.00829411
B-ALL&PBC	B-ALL	0.0905	0.0967	0.9355	-0.099032	0.280032	0.091 (0.097)	0.3495	0.4676	0.0705	0.9386	0.0172	0.0517	0.007	0.052 (0.007)	7.38571	1.51656e-13		0.205437	0.104193	0.205 (0.104)	0.0486443
B-ALL&PSC	B-ALL	-0.072	0.1277	-0.5636	-0.322292	0.178292	-0.072 (0.128)	0.573	0.3189	0.0572	0.9416	0.0103	0.0054	0.0058	0.005 (0.006)	0.931034	0.351836		/	/		/
B-ALL&IBD	B-ALL	0.1751	0.0819	2.1384	0.014576	0.335624	0.175 (0.082)	0.0325	0.3087	0.0292	1.1246	0.0155	0.0215	0.0056	0.022 (0.006)	3.83929	0.000123393		0.0495949	0.0533464	0.05 (0.053)	0.352538
B-ALL&CD	B-ALL	0.2341	0.1009	2.319	0.036336	0.431864	0.234 (0.101)	0.0204	1.2575	0.1341	1.0911	0.0163	0.0059	0.0059	0.006 (0.006)	1	0.317311		0.0627384	0.0619655	0.063 (0.062)	0.311312
B-ALL&UC	B-ALL	0.0809	0.0838	0.965	-0.083348	0.245148	0.081 (0.084)	0.3346	0.7869	0.0891	1.0981	0.0144	0.0275	0.0054	0.028 (0.005)	5.09259	3.532e-07		0.0253819	0.0619823	0.025 (0.062)	0.682171
B-ALL&RA	B-ALL	0.3831	0.1007	3.8041	0.185728	0.580472	0.383 (0.101)	0.0001	0.1182	0.012	1.0761	0.0111	-0.0001	0.0056	0 (0.006)	-0.0178571	0.985753		0.213864	0.0665844	0.214 (0.067)	0.00131849
B-ALL&MS	B-ALL	0.2186	0.0835	2.6184	0.05494	0.38226	0.219 (0.084)	0.0088	0.1727	0.0177	1.0189	0.0112	0.0261	0.0054	0.026 (0.005)	4.83333	1.34266e-06		0.142497	0.0573814	0.142 (0.057)	0.0130159
B-ALL&SS	B-ALL	0.2118	0.1664	1.273	-0.114344	0.537944	0.212 (0.166)	0.203	0.1114	0.0216	1.0473	0.0082	0.0263	0.0052	0.026 (0.005)	5.05769	4.2436e-07		/	/		/
B-ALL&SLE	B-ALL	0.0643	0.1166	0.5513	-0.164236	0.292836	0.064 (0.117)	0.5814	0.3075	0.0382	1.1974	0.0099	0.0031	0.0063	0.003 (0.006)	0.492063	0.622674		0.00790359	0.0761428	0.008 (0.076)	0.917328
B-ALL&T1D	B-ALL	0.0442	0.1366	0.3238	-0.223536	0.311936	0.044 (0.137)	0.7461	0.0066	0.0013	1.0086	0.0087	0.0066	0.0046	0.007 (0.005)	1.43478	0.151349		0.105057	0.102444	0.105 (0.102)	0.305124
B-ALL&Vitiligo	B-ALL	0.0315	0.0969	0.3251	-0.158424	0.221424	0.032 (0.097)	0.7451	0.1723	0.021	1.1329	0.0104	-0.0126	0.0055	-0.013 (0.006)	-2.29091	0.0219687		0.0259407	0.0656474	0.026 (0.066)	0.692731
				0.003125

## Sheet: Table S3
Table S3 Shared pleiotropic loci idendified by PLACO
Note: Lead SNPs represents the top SNPs (smallest P-values) in genomic loci; Position represents the physical position of lead SNPs; PPH0, PPH1, PPH2, PPH3, PPH4 present the probabilies calculated with coloc packages. Abbreviations: SE, standard error; B-ALL, B-cell acute lymphoblastic leukemia; AOA, adult-onset asthma; HT, hypothyroidism; PBC, primary biliary cirrhosis; IBD, inflammatory bowel d…
Trait pairs	GenomicLocus	Locus boundary	Region	Nearest gene	Lead SNP	Position	PPLACO	LeadSNPs	uniqID	PP.H0.abf	PP.H1.abf	PP.H2.abf	PP.H3.abf	PP.H4.abf	CADD	RDB	annot	Nearest genes
B-ALL&AOA	1	2:145800791-146642994	2q22.3	LOC730124, LOC727713	rs12992327	146157046	2.60997e-08	rs12992327	2:146157046:A:C	0.0345134	0.000377461	0.191807	0.00132575	0.771977	3.139	7	intergenic	RPL6P5, AC092484.1
B-ALL&AOA	2	5:130812049-132489413	5q31.1	LOC441108, IRF1	rs11741255	131811182	3.60569e-13	rs11741255	5:131811182:A:G	1.13606e-12	0.156871	3.35204e-13	0.0454884	0.797641	4.69	5	intronic	C5orf56
B-ALL&AOA	3	7:50368691-50673666	7p12.2	IKZF1, FIGNL1	rs10224094	50487065	5.67297e-09	rs10224094	7:50487065:C:T	1.81496e-13	1.15609e-16	0.935192	0.000531421	0.0642764	1.572	6	intergenic	IKZF1, RNU6-1091P
B-ALL&AOA	4	9:5695937-6630452	9p24.1	B-ALL&RANBP6, IL33	rs394879	6142418	1.33239e-08	rs394879	9:6142418:A:T	2.87909e-11	0.882925	2.98569e-14	0.000799341	0.116276	0.427	7	intergenic	RP11-218I7.2, RP11-575C20.1
B-ALL&AOA	5	10:8084573-8148795	10p14	GATA3	rs3824662	8104208	1.33849e-16	rs3824662	10:8104208:A:C	5.21829e-12	2.49017e-08	0.00013184	0.628772	0.371096	0.544	NA	intronic	GATA3
B-ALL&AOA	6	10:8930198-9217212	10p14	LOC338591, LOC389936	rs827620	9002169	9.10169e-10	rs827620	10:9002169:A:T	6.29253e-11	0.734763	2.66564e-12	0.0308916	0.234345	0.928	7	intergenic	RP11-428L9.1, RP11-428L9.2
B-ALL&AOA	7	12:57240024-57524108	12q13.3	STAT6	rs1059513	57489709	2.26979e-09	rs1059513	12:57489709:C:T	2.45703e-11	0.771068	1.3772e-14	0.000203467	0.228728	8.964	2b	UTR3	STAT6
B-ALL&AOA	8	19:33709710-33765106	19q13.11	SLC7A10, CEBPA	rs11672303	33726375	3.64018e-08	rs11672303	19:33726375:C:T	5.48242e-05	0.577566	4.00934e-08	0	0.422379	0.334	2b	intergenic	SLC7A10, CTD-2540B15.12
B-ALL&HT	9	2:191442869-192027716	2q32.3	STAT4	rs10207044	191958581	2.14546e-10	rs10207044	2:191958581:C:T	1.97742e-12	0.628576	1.16845e-15	0	0.371424	2.037	NA	intronic	STAT4
B-ALL&HT	10	4:149350551-149991328	4q31.23	ASSP8, LOC100130396	rs13137679	149619375	6.05292e-11	rs13137679	4:149619375:A:G	2.00552e-09	0.405684	1.23043e-11	0.00189653	0.592419	5.484	7	intergenic	RP11-503L19.1, ATP5LP4
B-ALL&HT	11	6:135176498-135536586	6q23.3	HBS1L, MYB	rs2210366	135415208	1.83916e-08	rs2210366	6:135415208:A:G	0.013852	0.129601	0.000341362	0.00233998	0.853865	7.034	5	intronic	HBS1L
B-ALL&HT	12	6:167340021-167551452	6q27	LOC100131869, FGFR1OP	rs400837	167411008	2.7654e-09	rs400837	6:167411008:C:T	2.92335e-08	0.760489	3.60106e-11	0.000697977	0.238813	2.803	3a	ncRNA_intronic	RP1-167A14.2
B-ALL&HT	13	8:129650228-130352046	8q24.21	CB-ALL&CDC26	rs75777619	130185176	4.35465e-08	rs75777619	8:130185176:A:G	0.00108456	6.79103e-07	0.61428	0	0.384635	1.62	5	intergenic	AC068570.1, LINC00977
B-ALL&HT	14	8:133565823-133979872	8q24.22	TG	rs2068128	133917588	4.40408e-09	rs2068128	8:133917588:A:G	2.06273e-07	0.433777	1.55583e-07	0.326942	0.239281	0.397	NA	intronic	TG
B-ALL&HT	15	10:22304238-23333537	10p12.2	PIP4K2A	rs11013059	22870533	1.82254e-10	rs11013059	10:22870533:A:C	3.32337e-06	4.74845e-08	0.770285	0.0107869	0.218925	0.631	5	intronic	PIP4K2A
B-ALL&HT	16	10:63708139-64131068	10q21.2	RTKN2, ZNF365	rs10761620	64057202	1.5124e-09	rs10761620	10:64057202:A:G	1.87878e-13	4.9329e-08	3.80865e-06	0.999995	1.1457e-06	2.486	6	ncRNA_intronic	RP11-120C12.3
B-ALL&HT	17	13:24763926-24793141	13q12.12	SPATA13	rs7318607	24776196	3.02114e-08	rs7318607	13:24776196:A:G	8.12613e-13	0.90881	8.15376e-17	0	0.09119	0.951	7	intronic	SPATA13, RP11-307N16.6
B-ALL&HT	18	15:38817150-39003104	15q14	B-ALL&RASGRP1, C15orf53	rs7171171	38907041	5.44576e-09	rs7171171	15:38907041:A:G	8.10271e-07	0.498928	1.47858e-08	0.00861198	0.492459	1.437	5	intergenic	B-ALL&RASGRP1, RP11-275I4.2
B-ALL&PBC	19	2:191055319-191943272	2q32.2	NAB1, GLS	rs4853736	191669930	8.99917e-10	rs4853736	2:191669930:A:G	1.11656e-11	0.874256	2.12566e-14	0.00154017	0.124204	0.303	7	intergenic	AC006460.2, AC005540.3
B-ALL&PBC	20	3:119063802-119341967	3q13.33	B-ALL&CDGAP	rs9865084	119107774	1.32181e-09	rs9865084	3:119107774:C:T	5.77815e-12	0.791239	6.0313e-15	0.000617762	0.208143	1.167	5	intronic	ARHGAP31
B-ALL&PBC	21	3:159455579-159818194	3q25.33	SCHIP1	rs13072356	159480684	1.4119e-08	rs13072356	3:159480684:A:C	0.00292984	0.254617	8.54321e-06	0	0.742445	6.914	NA	intronic	IQCJ-SCHIP1
B-ALL&PBC	22	4:103390496-104358551	4q24	NFKB1	rs4648050	103514741	9.44986e-11	rs4648050	4:103514741:C:T	8.49198e-12	0.773714	1.60045e-13	0.01437	0.211916	1.692	6	intronic	NFKB1
B-ALL&PBC	23	5:35078698-36482458	5p13.2	CAPSL	rs115727000	35908610	3.54293e-08	rs115727000	5:35908610:A:G	0.118257	0.00329	0.0304799	0	0.847973	15.19	2b	intronic	CAPSL
B-ALL&PBC	24	6:33187355-33806276	6p21.31	ZBTB9, BAK1	rs210134	33540209	8.02756e-10	rs210134	6:33540209:A:G	0.00372042	0.00183146	0.00959766	0.00374355	0.981107	9.862	1f	downstream	BAK1
B-ALL&PBC	25	7:50366637-50681985	7p12.1	IKZF1, FIGNL1	rs6944650	50501117	1.44061e-10	rs6944650	7:50501117:C:T	1.3929e-13	6.14019e-16	0.717951	0.0028857	0.279163	0.581	3b	intergenic	IKZF1, RNU6-1091P
B-ALL&PBC	26	10:21577697-22892938	10p12.31	LOC645220, LOC340900	rs6482203	22479936	8.77614e-10	rs6482203	10:22479936:C:T	4.39371e-07	2.25152e-08	0.493777	0.0248218	0.481401	1.652	5	intergenic	ADIPOR1P1, EBLN1
B-ALL&PBC	27	14:93049865-93131795	14q32.12	RIN3	rs72699846	93098617	8.63626e-10	rs72699846	14:93098617:A:G	5.79129e-06	0.260657	1.24399e-07	0.00486456	0.734473	0.631	5	intronic	RIN3
B-ALL&PBC	28	17:37351041-38398654	17q12	TCAP	rs1053651	37822311	1.17365e-08	rs1053651	17:37822311:A:C	9.71063e-10	0.845018	6.17253e-13	0.000382533	0.154599	15.7	4	exonic	TCAP
B-ALL&IBD	29	1:22652911-22735335	1p36.12	LOC343384, ZBTB40	rs7537281	22692078	3.39353e-08	rs7537281	1:22692078:A:T	2.93367e-09	0.795801	1.50236e-12	0.000203543	0.203995	2.053	3a	intergenic	RP11-415K20.1, ZBTB40
B-ALL&IBD	30	5:130437485-132319450	5q31.1	CSF2, P4HA2	rs27437	131436961	2.66457e-13	rs27437	5:131436961:A:G	2.70827e-13	0.268513	1.89461e-14	0.0180708	0.713416	6.253	NA	intergenic	snoZ6, AC063976.1
B-ALL&IBD	31	5:150007278-150432657	5q33.1	SMIM3, IRGM	rs73282234	150195924	2.06662e-08	rs73282234	5:150195924:C:G	9.10428e-11	0.784197	1.1739e-13	0.000796131	0.215007	0.879	5	intergenic	AC010441.1, IRGM
B-ALL&IBD	32	6:111398304-112528738	6q21	LOC643749/TB-ALL&RAF3IP2	rs33980500	111913262	2.61126e-09	rs33980500	6:111913262:C:T	0.00032222	0.0581675	5.21549e-06	0	0.941505	27.8	4	exonic	TB-ALL&RAF3IP2
B-ALL&IBD	33	6:167308100-167551452	6q27	LOC100131869, FGFR1OP	rs400837	167411008	2.51984e-09	rs400837	6:167411008:C:T	2.00708e-10	0.854707	3.43746e-13	0.00131985	0.143973	2.803	3a	ncRNA_intronic	RP1-167A14.2
B-ALL&IBD	34	7:50249013-50362999	7p12.2	LOC100130988, LOC100132224	rs17552904	50318308	1.53159e-11	rs17552904	7:50318308:G:T	9.93693e-10	4.93385e-05	2.01332e-05	0.999646	0.000284164	0.372	6	intergenic	AC020743.4, IKZF1
B-ALL&IBD	35	7:107464426-107594717	7q31.1	LOC100128307, DLD	rs13222008	107478364	1.8336e-10	rs13222008	7:107478364:A:T	1.98229e-10	0.650012	2.35043e-12	0.00736469	0.342623	0.261	5	intergenic	PIGCP2, DLD
B-ALL&IBD	36	10:8084573-8144673	10p14	GATA3	rs3824662	8104208	5.59726e-09	rs3824662	10:8104208:A:C	2.73788e-08	9.21783e-09	0.599925	0.201783	0.198292	0.544	NA	intronic	GATA3
B-ALL&IBD	37	10:21577697-22963683	10p12.31	LOC645220, LOC340900	rs12762771	22477558	9.52035e-09	rs12762771	10:22477558:A:T	9.73958e-07	3.65139e-09	0.714229	0.00239428	0.283376	2.522	7	intergenic	ADIPOR1P1, EBLN1
B-ALL&IBD	38	10:100601902-101268250	10q24.2	GOT1, NKX2-3	rs2490285	101204514	2.65663e-08	rs2490285	10:101204514:A:G	0.0409645	0.0554324	0.000667269	0	0.902936	18.13	5	intergenic	RP11-441O15.3, RP11-129J12.2
B-ALL&IBD	39	10:126192582-126590319	10q26.13	METTL10	rs11245358	126454248	2.3635e-08	rs11245358	10:126454248:C:G	0.00745548	0.085685	7.88993e-05	0	0.906781	7.364	7	intronic	METTL10, RP11-12J10.3
B-ALL&IBD	40	16:28086126-29093432	16p11.2	SULT1A1	rs3020803	28618914	1.5765e-10	rs3020803	16:28618914:A:T	8.43916e-10	0.750755	4.2813e-11	0.0378754	0.21137	0.337	5	intronic	SULT1A1
B-ALL&IBD	41	17:37486160-38384187	17q12	GSDMB, ORMDL3	rs117504211	38056632	1.46711e-08	rs117504211	17:38056632:A:C	0.0114223	0.027093	0.000405187	0	0.961079	1.906	6	intergenic	ZPBP2, GSDMB
B-ALL&IBD	42	19:33714369-33775326	19q13.11	SLC7A10, CEBPA	rs11669923	33731379	1.28395e-09	rs11669923	19:33731379:G:T	4.0493e-07	0.330299	1.68046e-09	0.000701742	0.668999	2.963	5	intergenic	SLC7A10, CTD-2540B15.12
B-ALL&IBD	43	20:62193445-62755438	20q13.33	RTEL1	rs6089956	62308364	1.93391e-09	rs6089956	20:62308364:A:C	4.75339e-08	0.786365	1.44554e-10	0.00217993	0.211455	1.213	7	intronic	RTEL1-TNFRSF6B, RTEL1
B-ALL&IBD	44	21:16700086-16841960	21q21.1	NRIP1, CYCSP42	rs2403967	16798463	2.01341e-08	rs2403967	21:16798463:A:C	3.4585e-13	0.892236	1.73181e-16	0.000339353	0.107425	2.843	6	intergenic	AJ006998.2, CYCSP42
B-ALL&CD	45	5:130343428-132123536	5q31.1	IRF1	rs2070729	131819921	2.5347e-10	rs247006	5:131819921:A:C	2.09058e-13	0.812695	8.593e-15	0.0332506	0.154054	0.919	1f	intronic	IRF1
B-ALL&CD	46	5:150007278-150432657	5q33.1	LOC134466	rs17800987	150323428	7.42535e-09	rs17800987	5:150323428:A:G	3.05603e-13	0.815946	5.99628e-16	0.00141834	0.182636	1.402	7	ncRNA_exonic	ZNF300P1
B-ALL&CD	47	6:167345772-167622105	6q27	FGFR1OP, CCR6	rs7766242	167485800	7.7537e-09	rs7766242	6:167485800:C:T	4.02726e-14	0.892812	2.39151e-16	0.00519979	0.101989	9.839	5	ncRNA_intronic	RP11-517H2.6
B-ALL&CD	48	7:49883620-50418506	7p12.2	LOC100130988, LOC100132224	rs1993444	50338499	3.96232e-13	rs4917129	7:50338499:A:G	2.58656e-13	3.25326e-08	7.94946e-06	0.999851	0.000141213	3.116	4	intergenic	AC020743.4, IKZF1
B-ALL&CD	49	9:21940017-22124472	9p21.3	ANRIL	rs17756311	22053895	8.10689e-10	rs3217992	9:22053895:A:G	5.9434e-13	2.81919e-15	0.80102	0.00360418	0.195376	0.014	6	ncRNA_intronic	B-ALL&CDKN2B-AS1
B-ALL&CD	50	10:21577697-22956300	10p12.31	LOC645220, LOC340900	rs4748788	22459675	4.71568e-09	rs4748788	10:22459675:C:T	4.69115e-07	4.34176e-09	0.612107	0.00528258	0.382609	5.609	3a	intergenic	ADIPOR1P1, EBLN1
B-ALL&CD	51	16:28086126-29093432	16p11.2	SULT1A1	rs3020803	28618914	2.85869e-10	rs3020803	16:28618914:A:T	3.29899e-07	0.635174	9.43984e-09	0.0178281	0.346997	0.337	5	intronic	SULT1A1
B-ALL&CD	52	17:32499019-32672805	17q12	LOC100131744, CCL2	rs2857656	32582007	2.30572e-09	rs2857656	17:32582007:C:G	5.0877e-13	0.807349	2.57101e-15	0.00389109	0.18876	16.7	NA	intronic	AC005549.3
B-ALL&CD	53	19:33714369-33771348	19q13.11	SLC7A10, CEBPA	rs11669923	33731379	1.39162e-08	rs11669923	19:33731379:G:T	0.00020192	0.327669	8.3797e-07	0.000688386	0.67144	2.963	5	intergenic	SLC7A10, CTD-2540B15.12
B-ALL&CD	54	21:16700086-16841960	21q21.1	NRIP1, CYCSP42	rs17209200	16802554	2.39112e-08	rs17209200	21:16802554:C:T	2.94831e-11	0.881259	1.36319e-14	0.000289011	0.118452	9.809	2c	intergenic	AJ006998.2, CYCSP42
B-ALL&RA	55	2:100430967-101329426	2q11.2	LOC150577, LONRF2	rs12615454	100884893	1.55297e-09	rs12615454	2:100884893:C:T	2.23105e-05	0.496093	2.61941e-07	0.00532594	0.498558	4.442	6	intergenic	LINC01104, LONRF2
B-ALL&RA	56	2:191341925-192009310	2q32.3	STAT4	rs13389408	191933283	1.77439e-08	rs13389408	2:191933283:C:T	4.26977e-07	0.663419	2.16624e-10	0	0.336581	4.2	7	intronic	STAT4
B-ALL&RA	57	6:33187355-34436671	6p21.31	ZBTB9, BAK1	rs210134	33540209	3.19451e-10	rs210134	6:33540209:A:G	1.62872e-13	0.255517	4.28736e-13	0.672538	0.0719447	9.862	1f	downstream	BAK1
B-ALL&RA	58	6:167345772-167547442	6q27	CCR6	rs3093017	167541258	3.61483e-08	rs3093017	6:167541258:C:G	1.20143e-12	0.912849	1.14702e-16	0	0.0871509	3.421	4	ncRNA_intronic	RP11-517H2.6
B-ALL&RA	59	7:50135632-50881300	7p12.1	GRB10	rs11555134	50659193	1.42027e-10	rs7781977	7:50659193:C:T	1.7618e-13	1.41818e-15	0.912062	0.00726105	0.080677	5.35	NA	UTR3	GRB10
B-ALL&RA	60	9:21944317-22125347	9p21.3	ANRIL	rs10965219	22053687	4.76614e-10	rs10965219	9:22053687:A:G	2.39816e-07	4.99884e-09	0.680145	0.0138713	0.305983	1.112	7	ncRNA_intronic	B-ALL&CDKN2B-AS1
B-ALL&RA	61	10:8073382-8146144	10p14	GATA3	rs3781092	8106353	1.56983e-11	rs3781092	10:8106353:A:G	1.72403e-12	3.95768e-08	4.35575e-05	0.999907	4.96283e-05	0.923	NA	intronic	GATA3
B-ALL&RA	62	10:22326472-23322117	10p12.2	PIP4K2A	rs10741006	22856019	3.00134e-08	rs10741006	10:22856019:C:G	1.44976e-07	2.05567e-10	0.859178	0.00107852	0.139743	7.24	6	intronic	PIP4K2A
B-ALL&RA	63	10:63703229-64067440	10q21.2	ARID5B	rs10821946	63802574	1.55846e-14	rs10821946	10:63802574:C:T	4.53466e-14	4.92498e-08	9.20737e-07	0.99999	8.71247e-06	0.091	6	intronic	ARID5B
B-ALL&RA	64	11:118421202-118773904	11q23.3	LOC649925, CXCR5	rs7481797	118745243	8.78822e-09	rs7481797	11:118745243:A:G	2.57967e-08	0.740803	1.13514e-10	0.00300357	0.256193	4.571	6	intergenic	Y_RNA, CXCR5
B-ALL&RA	65	13:28490592-28665187	13q12.2	FLT3	rs9512977	28591773	4.29912e-09	rs9512977	13:28591773:A:G	0.000202362	0.0696932	0.000170699	0.0579166	0.872017	2.704	6	intronic	FLT3
B-ALL&RA	66	17:37368318-38580571	17q12	IKZF3	rs35222145	38007321	8.96324e-09	rs35222145	17:38007321:G:T	0.000759773	0.00545396	0.0740723	0.531333	0.388381	0.171	6	intronic	IKZF3
B-ALL&MS	67	1:117031337-117104215	1p13.1	LOC148766, B-ALL&CD58	rs12025416	117038287	3.18054e-08	rs12025416	1:117038287:C:T	1.13608e-08	0.800137	1.28951e-11	0.000709049	0.199154	4.329	5	ncRNA_intronic	RP5-1086K13.1
B-ALL&MS	68	6:135195857-135581900	6q23.3	HBS1L, MYB	rs9494168	135490426	1.38592e-08	rs9494168	6:135490426:A:C	0.017612	0.0215141	0.00395544	0.00387877	0.95304	2.505	7	intergenic	HBS1L, MYB
B-ALL&MS	69	7:49873990-50881815	7p12.2	LOC100130988, LOC100132224	rs7385730	50318938	2.01454e-13	rs10235226	7:50318938:G:T	4.40142e-14	4.8765e-13	0.0762173	0.84436	0.0794228	0.001	6	intergenic	AC020743.4, IKZF1
B-ALL&MS	70	8:78606328-79845682	8q21.12	FAM164A	rs10102877	79598362	1.97289e-09	rs10102877	8:79598362:A:G	0.000296205	0.113116	9.09834e-06	0.00259054	0.883988	0.008	7	intronic	ZC2HC1A
B-ALL&MS	71	10:8073382-8143766	10p14	GATA3	rs3781092	8106353	9.32529e-10	rs3781092	10:8106353:A:G	2.57681e-08	1.8607e-10	0.651014	0.00435631	0.344629	0.923	NA	intronic	GATA3
B-ALL&MS	72	10:21577697-22956300	10p12.31	LOC645220, LOC340900	rs17413179	22478141	1.17775e-10	rs17413179	10:22478141:G:T	1.27255e-07	5.88427e-09	0.51435	0.0233213	0.462329	0.87	5	intergenic	ADIPOR1P1, EBLN1
B-ALL&MS	73	21:39835031-39945134	21q22.2	ERG	rs2836438	39864727	5.15775e-09	rs2836438	21:39864727:A:G	0.00194414	0.00217644	0.0181747	0.0193879	0.958317	1.744	6	intronic	ERG

## Sheet: Table S4
Table S4 Shared pleiotropic loci among different trait pairs
Note: Associated trait pairs represent that two or two more trait pairs shared same genomic loci. Abbreviations: SE, standard error; B-ALL, B-cell acute lymphoblastic leukemia; AOA, adult-onset asthma; HT, hypothyroidism; PBC, primary biliary cirrhosis; IBD, inflammatory bowel disease; CD, crohn’s disease; RA, rheumatoid arthritis; MS, multiple sclerosis.
GenomicLocus	Locus boundary	Region	Associated trait pairs
1	2:145800791-146642994	2q22.3	B-ALL&AOA
2	5:130812049-132489413	5q31.1	B-ALL&AOA, B-ALL&IBD, B-ALL&CD
3	7:50368691-50673666	7p12.2	B-ALL&AOA, B-ALL&IBD, B-ALL&CD, B-ALL&MS
4	9:5695937-6630452	9p24.1	B-ALL&AOA
5	10:8084573-8148795	10p14	B-ALL&AOA, B-ALL&IBD, B-ALL&RA, B-ALL&MS
6	12:57240024-57524108	12q13.3	B-ALL&AOA
7	19:33709710-33765106	19q13.11	B-ALL&AOA, B-ALL&IBD, B-ALL&CD
8	2:191442869-192027716	2q32.3	B-ALL&HT, B-ALL&RA
9	4:149350551-149991328	4q31.23	B-ALL&HT
10	6:135176498-135536586	6q23.3	B-ALL&HT, B-ALL&MS
11	6:167340021-167551452	6q27	B-ALL&HT, B-ALL&IBD, B-ALL&CD, B-ALL&RA
12	8:129650228-130352046	8q24.21	B-ALL&HT
13	8:133565823-133979872	8q24.22	B-ALL&HT
14	10:22304238-23333537	10p12.2	B-ALL&HT, B-ALL&RA
15	10:63708139-64131068	10q21.2	B-ALL&HT, B-ALL&RA
16	13:24763926-24793141	13q12.12	B-ALL&HT
17	15:38817150-39003104	15q14	B-ALL&HT
18	2:191055319-191943272	2q32.2	B-ALL&PBC
19	3:119063802-119341967	3q13.33	B-ALL&PBC
20	3:159455579-159818194	3q25.33	B-ALL&PBC
21	4:103390496-104358551	4q24	B-ALL&PBC
22	5:35078698-36482458	5p13.2	B-ALL&PBC
23	6:33187355-33806276	6p21.31	B-ALL&PBC, B-ALL&RA
24	7:50366637-50681985	7p12.1	B-ALL&PBC, B-ALL&RA
25	10:21577697-22892938	10p12.31	B-ALL&PBC, B-ALL&IBD, B-ALL&CD, B-ALL&MS
26	14:93049865-93131795	14q32.12	B-ALL&PBC
27	17:37351041-38398654	17q12	B-ALL&PBC, B-ALL&IBD, B-ALL&CD
28	1:22652911-22735335	1p36.12	B-ALL&IBD
29	5:150007278-150432657	5q33.1	B-ALL&IBD, B-ALL&CD
30	6:111398304-112528738	6q21	B-ALL&IBD
31	7:107464426-107594717	7q31.1	B-ALL&IBD
32	10:100601902-101268250	10q24.2	B-ALL&IBD
33	10:126192582-126590319	10q26.13	B-ALL&IBD
34	16:28086126-29093432	16p11.2	B-ALL&IBD, B-ALL&CD
35	20:62193445-62755438	20q13.33	B-ALL&IBD
36	21:16700086-16841960	21q21.1	B-ALL&IBD, B-ALL&CD
37	9:21940017-22124472	9p21.3	B-ALL&CD, B-ALL&RA
38	2:100430967-101329426	2q11.2	B-ALL&RA
39	11:118421202-118773904	11q23.3	B-ALL&RA
40	13:28490592-28665187	13q12.2	B-ALL&RA
41	17:37368318-38580571	17q12	B-ALL&RA
42	1:117031337-117104215	1p13.1	B-ALL&MS
43	8:78606328-79845682	8q21.12	B-ALL&MS
44	21:39835031-39945134	21q22.2	B-ALL&MS

## Sheet: Table S5
Table S5 MAGMA Gene-set analysis
Note: Magma gene-set analysis based on genome-wide pleiotropic results conducted by PLACO; NGENES represents the genes exist in corresponding gene sets; Beta is the estimate value; P is the P values for enrichment analysis; Pbon represents the Bonferronni adjusted P values. Abbreviations: SD is the standard deviation; SE is the standard error of estimation; B-ALL, B-cell acute lymphoblastic leuke…
Trait pairs	Gene Sets	NGENES	BETA	SD	SE	P	Pbon
B-ALL&IBD	BASSO CD40 SIGNALING UP	83	0.51712	0.034898	0.099807	1.1154e-07	0.00189651
B-ALL&CD	BASSO CD40 SIGNALING UP	83	0.4816	0.032504	0.099325	6.2716e-07	0.0106598
B-ALL&MS	BASSO CD40 SIGNALING UP	84	0.50763	0.034412	0.097143	8.7885e-08	0.00149422
B-ALL&PBC	FARMER BREAST CANCER CLUSTER 8	6	2.5319	0.048068	0.44931	8.9063e-09	0.000151345
B-ALL&AOA	GOBP ADAPTIVE IMMUNE RESPONSE	384	0.21846	0.031363	0.046779	1.5179e-06	0.0257982
B-ALL&RA	GOBP B CELL ACTIVATION	254	0.27944	0.032699	0.057942	7.1427e-07	0.0121419
B-ALL&RA	GOBP B CELL DIFFERENTIATION	140	0.41926	0.036537	0.078384	4.487e-08	0.00076288
B-ALL&IBD	GOBP CELL ACTIVATION	975	0.13252	0.029885	0.029187	2.8281e-06	0.0480862
B-ALL&RA	GOBP CELL ACTIVATION	982	0.13955	0.031454	0.028511	4.9699e-07	0.00844883
B-ALL&RA	GOBP CELL ACTIVATION INVOLVED IN IMMUNE RESPONSE	278	0.26081	0.031906	0.054704	9.4002e-07	0.0159775
B-ALL&HT	GOBP HEMOPOIESIS	851	0.18158	0.038231	0.03083	1.9711e-09	3.35126e-05
B-ALL&CD	GOBP HEMOPOIESIS	843	0.15121	0.031832	0.03066	4.1122e-07	0.00698992
B-ALL&MS	GOBP HEMOPOIESIS	844	0.15711	0.033045	0.030923	1.8995e-07	0.00322896
B-ALL&AOA	GOBP LEUKOCYTE DIFFERENTIATION	555	0.18012	0.030938	0.038056	1.1155e-06	0.0189602
B-ALL&HT	GOBP LEUKOCYTE DIFFERENTIATION	559	0.23324	0.040132	0.038264	5.5755e-10	9.48002e-06
B-ALL&IBD	GOBP LEUKOCYTE DIFFERENTIATION	552	0.18989	0.032616	0.038405	3.856e-07	0.0065552
B-ALL&CD	GOBP LEUKOCYTE DIFFERENTIATION	552	0.20051	0.034444	0.038284	8.2398e-08	0.00140085
B-ALL&RA	GOBP LEUKOCYTE DIFFERENTIATION	559	0.18034	0.031039	0.03833	1.2804e-06	0.0217617
B-ALL&HT	GOBP LYMPHOCYTE ACTIVATION	697	0.18519	0.035442	0.034198	3.1047e-08	0.000527799
B-ALL&IBD	GOBP LYMPHOCYTE ACTIVATION	688	0.16319	0.031172	0.034702	1.2951e-06	0.0220102
B-ALL&RA	GOBP LYMPHOCYTE ACTIVATION	697	0.16776	0.032116	0.033867	3.6835e-07	0.00626232
B-ALL&RA	GOBP LYMPHOCYTE ACTIVATION INVOLVED IN IMMUNE RESPONSE	194	0.30443	0.031184	0.066341	2.2457e-06	0.0381657
B-ALL&AOA	GOBP MONONUCLEAR CELL DIFFERENTIATION	433	0.22731	0.034606	0.04297	6.1908e-08	0.00105262
B-ALL&HT	GOBP MONONUCLEAR CELL DIFFERENTIATION	437	0.25228	0.038511	0.043387	3.095e-09	5.26181e-05
B-ALL&PBC	GOBP MONONUCLEAR CELL DIFFERENTIATION	396	0.22326	0.034028	0.046636	8.5337e-07	0.0144996
B-ALL&IBD	GOBP MONONUCLEAR CELL DIFFERENTIATION	432	0.21974	0.033504	0.043088	1.7187e-07	0.00292213
B-ALL&CD	GOBP MONONUCLEAR CELL DIFFERENTIATION	432	0.24408	0.037217	0.042948	6.7283e-09	0.000114401
B-ALL&RA	GOBP MONONUCLEAR CELL DIFFERENTIATION	437	0.24047	0.03672	0.043099	1.2254e-08	0.000208355
B-ALL&MS	GOBP MONONUCLEAR CELL DIFFERENTIATION	432	0.21007	0.031983	0.043826	8.2829e-07	0.0140776
B-ALL&AOA	GOBP MYELOID LEUKOCYTE ACTIVATION	217	0.27726	0.030062	0.059614	1.6655e-06	0.0283052
B-ALL&MS	GOBP NEGATIVE REGULATION OF BIOSYNTHETIC PROCESS	1415	0.12793	0.034262	0.024318	7.2589e-08	0.00123423
B-ALL&MS	GOBP NEGATIVE REGULATION OF NUCLEOBASE CONTAINING COMPOUND METABOLIC PROCESS	1343	0.12761	0.033366	0.02492	1.5402e-07	0.00261834
B-ALL&MS	GOBP NEGATIVE REGULATION OF RNA BIOSYNTHETIC PROCESS	1133	0.14177	0.03426	0.027215	9.5861e-08	0.00162973
B-ALL&CD	GOBP POSITIVE REGULATION OF CATALYTIC ACTIVITY	971	0.13702	0.030843	0.028953	1.1182e-06	0.0190038
B-ALL&PBC	GOBP POSITIVE REGULATION OF HEMOPOIESIS	158	0.33456	0.032445	0.072782	2.1634e-06	0.0367518
B-ALL&IBD	GOBP POSITIVE REGULATION OF IMMUNE SYSTEM PROCESS	870	0.13968	0.029847	0.030474	2.3008e-06	0.0391205
B-ALL&CD	GOBP POSITIVE REGULATION OF IMMUNE SYSTEM PROCESS	870	0.14179	0.030299	0.030314	1.4658e-06	0.0249098
B-ALL&IBD	GOBP POSITIVE REGULATION OF LEUKOCYTE CELL CELL ADHESION	231	0.28327	0.031761	0.059226	8.717e-07	0.0148172
B-ALL&PBC	GOBP POSITIVE REGULATION OF LYMPHOCYTE DIFFERENTIATION	111	0.41458	0.033746	0.085825	6.8766e-07	0.0116847
B-ALL&CD	GOBP POSITIVE REGULATION OF MOLECULAR FUNCTION	1341	0.12757	0.03338	0.024558	1.038e-07	0.0017646
B-ALL&AOA	GOBP POST EMBRYONIC DEVELOPMENT	84	0.48067	0.032545	0.097919	4.6253e-07	0.00786347
B-ALL&CD	GOBP REGULATION OF CATALYTIC ACTIVITY	1625	0.1122	0.032042	0.022641	3.6448e-07	0.0061958
B-ALL&CD	GOBP RESPONSE TO CYTOKINE	817	0.14427	0.029922	0.031753	2.7857e-06	0.0473653
B-ALL&IBD	GOBP SECOND MESSENGER MEDIATED SIGNALING	260	0.26336	0.031302	0.055257	9.4724e-07	0.0161002
B-ALL&MS	GOBP SECOND MESSENGER MEDIATED SIGNALING	260	0.26941	0.031975	0.055592	6.3508e-07	0.0107951
B-ALL&HT	GOBP T CELL DIFFERENTIATION	282	0.24372	0.030017	0.053414	2.5415e-06	0.0432004
B-ALL&AOA	GOMF INTERLEUKIN 1 RECEPTOR ACTIVITY	6	2.1316	0.038655	0.4475	9.6019e-07	0.0163213
B-ALL&AOA	GOMF NADPLUS NUCLEOSIDASE ACTIVITY	14	1.5285	0.042332	0.31478	6.0484e-07	0.0102823
B-ALL&IBD	NIKOLSKY BREAST CANCER 17Q11 Q21 AMPLICON	106	0.68266	0.05203	0.14623	1.5301e-06	0.0260025
B-ALL&PBC	NIKOLSKY OVERCONNECTED IN BREAST CANCER	20	1.0004	0.034662	0.21121	1.0967e-06	0.0186329
B-ALL&AOA	ONO AML1 TARGETS DN	36	0.72811	0.032316	0.15234	8.8643e-07	0.0150684
B-ALL&PBC	PID IL12 2PATHWAY	53	0.58233	0.032811	0.12456	1.4829e-06	0.025193
B-ALL&IBD	PID TGFBR PATHWAY	52	0.68084	0.036399	0.13391	1.8655e-07	0.00317154
B-ALL&CD	REACTOME INTERLEUKIN 23 SIGNALING	9	1.5439	0.034382	0.33958	2.7482e-06	0.0467276
B-ALL&CD	REACTOME SIGNALING BY INTERLEUKINS	414	0.20316	0.030341	0.043542	1.5492e-06	0.041833
B-ALL&HT	WP DEVELOPMENT OF PULMONARY DENDRITIC CELLS AND MACROPHAGE SUBSETS	13	1.1442	0.030482	0.24983	2.3407e-06	0.0397896
B-ALL&PBC	WP EXTB-ALL&RAFOLLICULAR AND FOLLICULAR B CELL ACTIVATION BY SARSCOV2	58	0.56163	0.033099	0.12298	2.4975e-06	0.042425
B-ALL&IBD	WP EXTB-ALL&RAFOLLICULAR AND FOLLICULAR B CELL ACTIVATION BY SARSCOV2	63	0.55146	0.032442	0.11585	9.7628e-07	0.0165929
B-ALL&CD	WP EXTB-ALL&RAFOLLICULAR AND FOLLICULAR B CELL ACTIVATION BY SARSCOV2	63	0.54744	0.032207	0.11531	1.0393e-06	0.0176639
B-ALL&RA	WP GENES ASSOCIATED WITH THE DEVELOPMENT OF RHEUMATOID ARTHRITIS	17	0.98415	0.029988	0.20413	7.202e-07	0.012242
B-ALL&AOA	WP INFLAMMATORY BOWEL DISEASE SIGNALING	39	0.7302	0.03373	0.14644	3.1077e-07	0.00528371
B-ALL&IBD	WP INFLAMMATORY BOWEL DISEASE SIGNALING	39	0.73648	0.034111	0.15299	7.4702e-07	0.0126986
B-ALL&CD	WP INFLAMMATORY BOWEL DISEASE SIGNALING	39	0.85093	0.039415	0.15262	1.2538e-08	0.000213171
B-ALL&MS	ZHENG BOUND BY FOXP3	472	0.20584	0.032722	0.042602	6.8253e-07	0.011601

## Sheet: Table S6
Table S6 MAGMA tissue-specific analysis
Note: Magma tissue-specific analysis (GTEx tissues) based on genome-wide pleiotropic results conducted by PLACO; NGENES represents the genes exist in corresponding gene sets; Beta is the estimate value; P is the P values for enrichment analysis; Pbon represents the Bonferronni adjusted P values. Abbreviations: SD is the standard deviation; SE is the standard error of estimation; B-ALL, B-cell acu…
Trait pairs	Tissues	NGENES	BETA	SD	SE	P	Pbon
B-ALL&AOA	Spleen	16710	0.028365	0.055946	0.0075424	8.5037e-05	0.004592
B-ALL&AOA	Lung	16710	0.029455	0.056659	0.0094319	0.00089711	0.0484439
B-ALL&AOA	Small Intestine Terminal Ileum	16710	0.023347	0.042686	0.0098455	0.0088678	0.478861
B-ALL&AOA	Testis	16710	0.013246	0.022749	0.0057027	0.010102	0.545508
B-ALL&AOA	Whole Blood	16710	0.011342	0.020369	0.0057458	0.024199	1
B-ALL&AOA	Cells EBV-transformed lymphocytes	16710	0.0096068	0.020914	0.0049978	0.027301	1
B-ALL&AOA	Nerve Tibial	16710	0.017552	0.035148	0.010199	0.042631	1
B-ALL&AOA	Fallopian Tube	16710	0.020186	0.038953	0.012112	0.047805	1
B-ALL&HT	Spleen	16771	0.033958	0.067003	0.0075348	3.315e-06	0.00017901
B-ALL&HT	Whole Blood	16771	0.020025	0.035982	0.0057464	0.00024687	0.013331
B-ALL&HT	Cells EBV-transformed lymphocytes	16771	0.017054	0.037126	0.0050023	0.00032652	0.0176321
B-ALL&HT	Small Intestine Terminal Ileum	16771	0.027162	0.049678	0.0098546	0.0029261	0.158009
B-ALL&HT	Lung	16771	0.024271	0.046704	0.0094372	0.0050624	0.27337
B-ALL&HT	Thyroid	16771	0.022924	0.045176	0.009883	0.010191	0.550314
B-ALL&HT	Testis	16771	0.013215	0.022703	0.0057206	0.010449	0.564246
B-ALL&PBC	Spleen	15401	0.036424	0.071284	0.0081618	4.078e-06	0.000220212
B-ALL&PBC	Lung	15401	0.041237	0.07861	0.010356	3.4326e-05	0.0018536
B-ALL&PBC	Small Intestine Terminal Ileum	15401	0.040427	0.073173	0.010722	8.1839e-05	0.00441931
B-ALL&PBC	Thyroid	15401	0.031455	0.061447	0.010719	0.0016725	0.090315
B-ALL&PBC	Fallopian Tube	15401	0.035804	0.068524	0.013362	0.0036909	0.199309
B-ALL&PBC	Adipose Subcutaneous	15401	0.029094	0.057411	0.011859	0.0070856	0.382622
B-ALL&PBC	Adipose Visceral Omentum	15401	0.026839	0.051519	0.012299	0.014554	0.785916
B-ALL&PBC	Whole Blood	15401	0.013127	0.023387	0.0062657	0.018095	0.97713
B-ALL&PBC	Kidney Medulla	15401	0.020249	0.036867	0.010202	0.023588	1
B-ALL&PBC	Nerve Tibial	15401	0.020274	0.040245	0.011046	0.033227	1
B-ALL&PBC	Cervix Endocervix	15401	0.022762	0.044412	0.012925	0.039125	1
B-ALL&PBC	Testis	15401	0.010741	0.01825	0.0062134	0.041942	1
B-ALL&PBC	Cells EBV-transformed lymphocytes	15401	0.0088604	0.019241	0.0053731	0.049581	1
B-ALL&IBD	Spleen	16649	0.038078	0.075058	0.0077082	3.9488e-07	2.13235e-05
B-ALL&IBD	Lung	16649	0.043457	0.083523	0.009707	3.8142e-06	0.000205967
B-ALL&IBD	Whole Blood	16649	0.025224	0.045292	0.0058751	8.8508e-06	0.000477943
B-ALL&IBD	Small Intestine Terminal Ileum	16649	0.042078	0.076859	0.010091	1.5322e-05	0.000827388
B-ALL&IBD	Cells EBV-transformed lymphocytes	16649	0.013689	0.029789	0.0051192	0.0037504	0.202522
B-ALL&IBD	Adipose Visceral Omentum	16649	0.023171	0.044761	0.011634	0.023215	1
B-ALL&IBD	Thyroid	16649	0.01952	0.03842	0.01013	0.026998	1
B-ALL&CD	Spleen	16648	0.037547	0.074014	0.0076704	4.9625e-07	2.67975e-05
B-ALL&CD	Lung	16648	0.044018	0.0846	0.0096615	2.6274e-06	0.00014188
B-ALL&CD	Small Intestine Terminal Ileum	16648	0.043323	0.079137	0.010044	8.0913e-06	0.00043693
B-ALL&CD	Whole Blood	16648	0.023635	0.042438	0.0058435	2.6333e-05	0.00142198
B-ALL&CD	Cells EBV-transformed lymphocytes	16648	0.014159	0.030812	0.005091	0.0027113	0.14641
B-ALL&CD	Thyroid	16648	0.02442	0.048064	0.010071	0.0076638	0.413845
B-ALL&CD	Fallopian Tube	16648	0.026965	0.051984	0.012429	0.015029	0.811566
B-ALL&CD	Adipose Subcutaneous	16648	0.021996	0.043654	0.011211	0.024889	1
B-ALL&CD	Adipose Visceral Omentum	16648	0.022398	0.043269	0.011565	0.026404	1
B-ALL&RA	Spleen	16763	0.034232	0.067538	0.0074985	2.5153e-06	0.000135826
B-ALL&RA	Lung	16763	0.033226	0.063935	0.0093964	0.00020366	0.0109976
B-ALL&RA	Small Intestine Terminal Ileum	16763	0.032974	0.060303	0.0098007	0.00038449	0.0207625
B-ALL&RA	Cells EBV-transformed lymphocytes	16763	0.015521	0.033789	0.0049504	0.00085999	0.0464395
B-ALL&RA	Whole Blood	16763	0.017717	0.031829	0.0057225	0.00098264	0.0530626
B-ALL&RA	Thyroid	16763	0.01819	0.035844	0.0098298	0.032132	1
B-ALL&MS	Spleen	16680	0.037526	0.073985	0.0077025	5.5809e-07	3.01369e-05
B-ALL&MS	Lung	16680	0.037399	0.071906	0.0096723	5.5402e-05	0.00299171
B-ALL&MS	Cells EBV-transformed lymphocytes	16680	0.019236	0.041862	0.0051403	9.1533e-05	0.00494278
B-ALL&MS	Small Intestine Terminal Ileum	16680	0.030464	0.05567	0.010097	0.0012777	0.0689958
B-ALL&MS	Whole Blood	16680	0.016253	0.029177	0.0058912	0.002903	0.156762
B-ALL&MS	Nerve Tibial	16680	0.023725	0.047484	0.010471	0.01174	0.63396

## Sheet: Table S7
Table S7 MAGMA gene analysis (P < 0.05/18345 = 2.726e-6)
Note: Magma gene analysis based on genome-wide pleiotropic results conducted by PLACO; sig.placo represents the significance of SNPs located in this genes (1 represents significant and 0 represents non-significant); eQTL mapping was performed based on six eQTL databases (i.e., B cell naive, CD19 on B cell, EBV-transformed lymphocytes, eQTLGen and spleen); SMR analysis was performend based on thre…
Trait pairs	locus	chr	start	end	Locus position	p	CHR	START	STOP	Gene position	Z	P	ENSG	Gene symbol	sig.placo	eQTL_B_cell_naive	eQTL_CEDAR_B.cell_CD19	eQTL_Cells_EBV.transformed_lymphocytes	eQTL_eQTLGen_cis_eQTLs	eQTL_Spleen	eQTL_Whole_Blood	SMR_AD_Cells_EBV.transformed_lymphocytes	SMR_AD_Spleen	SMR_AD_Whole_Blood	SMR_BALL_Cells_EBV.transformed_lymphocytes	SMR_BALL_Spleen	SMR_BALL_Whole_Blood
B-ALL&AOA	q31.1	5	130812049	132489413	130812049-132489413	3.60569e-13	5	130977407	131132710	130977407-131132710	2.7515	0.0029658	ENSG00000217128	FNIP1	0	0	0	0	0	1	1	0	0	0	0	1	1
B-ALL&AOA	q31.1	5	130812049	132489413	130812049-132489413	3.60569e-13	5	131142683	131347936	131142683-131347936	3.261	0.00055513	ENSG00000164398	ACSL6	1	0	0	0	1	1	1	0	0	0	0	1	1
B-ALL&AOA	q31.1	5	130812049	132489413	130812049-132489413	3.60569e-13	5	131396222	131398897	131396222-131398897	2.8978	0.0018791	ENSG00000164399	IL3	0	0	0	0	0	0	0	0	0	0	0	0	0
B-ALL&AOA	q31.1	5	130812049	132489413	130812049-132489413	3.60569e-13	5	131409483	131411859	131409483-131411859	4.2152	1.2477e-05	ENSG00000164400	CSF2	1	0	0	0	0	0	0	0	0	0	0	0	0
B-ALL&AOA	q31.1	5	130812049	132489413	130812049-132489413	3.60569e-13	5	131527531	131631008	131527531-131631008	6.0633	6.6697e-10	ENSG00000072682	P4HA2	1	0	0	0	1	1	1	0	0	0	0	1	1
B-ALL&AOA	q31.1	5	130812049	132489413	130812049-132489413	3.60569e-13	5	131593364	131609147	131593364-131609147	5.1494	1.3066e-07	ENSG00000131435	PDLIM4	1	0	0	1	0	0	1	0	0	0	0	0	1
B-ALL&AOA	q31.1	5	130812049	132489413	130812049-132489413	3.60569e-13	5	131630136	131679899	131630136-131679899	4.6764	1.4599e-06	ENSG00000197208	SLC22A4	1	1	0	0	1	0	1	0	0	0	0	0	1
B-ALL&AOA	q31.1	5	130812049	132489413	130812049-132489413	3.60569e-13	5	131705444	131731306	131705444-131731306	5.4698	2.2532e-08	ENSG00000197375	SLC22A5	1	1	0	1	1	1	1	0	0	0	0	1	1
B-ALL&AOA	q31.1	5	130812049	132489413	130812049-132489413	3.60569e-13	5	131746328	131811736	131746328-131811736	4.9364	3.9784e-07	ENSG00000197536	C5orf56	1	0	0	0	1	1	1	0	0	0	0	1	1
B-ALL&AOA	q31.1	5	130812049	132489413	130812049-132489413	3.60569e-13	5	131817301	131826490	131817301-131826490	4.732	1.1118e-06	ENSG00000125347	IRF1	1	0	0	0	1	0	0	0	0	0	0	0	0
B-ALL&AOA	q31.1	5	130812049	132489413	130812049-132489413	3.60569e-13	5	131891711	131980313	131891711-131980313	2.2258	0.013014	ENSG00000113522	RAD50	0	0	0	0	1	1	0	0	0	0	0	1	0
B-ALL&AOA	q31.1	5	130812049	132489413	130812049-132489413	3.60569e-13	5	131991955	131996802	131991955-131996802	2.4064	0.0080555	ENSG00000169194	IL13	0	0	0	0	0	0	0	0	0	0	0	0	0
B-ALL&AOA	q31.1	5	130812049	132489413	130812049-132489413	3.60569e-13	5	132009678	132018368	132009678-132018368	3.1576	0.00079525	ENSG00000113520	IL4	1	0	0	0	1	1	0	0	0	0	0	1	0
B-ALL&AOA	q31.1	5	130812049	132489413	130812049-132489413	3.60569e-13	5	132028320	132073330	132028320-132073330	2.8283	0.0023397	ENSG00000131437	KIF3A	0	0	0	0	1	1	1	0	0	0	0	1	0
B-ALL&AOA	q31.1	5	130812049	132489413	130812049-132489413	3.60569e-13	5	132083137	132089856	132083137-132089856	2.0267	0.021348	ENSG00000205089	CCNI2	0	0	0	0	0	0	0	0	0	0	0	0	0
B-ALL&AOA	q31.1	5	130812049	132489413	130812049-132489413	3.60569e-13	5	132196873	132202576	132196873-132202576	1.7384	0.041073	ENSG00000164404	GDF9	0	0	0	0	0	0	1	0	0	0	0	0	0
B-ALL&AOA	q31.1	5	130812049	132489413	130812049-132489413	3.60569e-13	5	132387654	132442141	132387654-132442141	3.3237	0.00044409	ENSG00000170606	HSPA4	1	0	0	0	1	0	0	0	0	0	0	0	0
B-ALL&AOA	q31.1	5	130812049	132489413	130812049-132489413	3.60569e-13	5	130759614	130970929	130759614-130970929	2.5364	0.0056001	ENSG00000158987	RAPGEF6	0	0	0	0	1	1	1	0	0	0	0	1	1
B-ALL&AOA	q31.1	5	130812049	132489413	130812049-132489413	3.60569e-13	5	130761584	131132676	130761584-131132676	2.6081	0.0045518	ENSG00000273217	CTC-432M15.3	0	0	0	0	0	0	0	0	0	0	0	0	0
B-ALL&AOA	p12.2	7	50368691	50673666	50368691-50673666	5.67297e-09	7	50511831	50518088	50511831-50518088	5.0662	2.0289e-07	ENSG00000132436	FIGNL1	1	1	0	1	1	1	1	1	1	1	0	1	0
B-ALL&AOA	p12.2	7	50368691	50673666	50368691-50673666	5.67297e-09	7	50526134	50633154	50526134-50633154	4.3559	6.626e-06	ENSG00000132437	DDC	1	0	0	0	0	1	0	0	1	0	0	1	0
B-ALL&AOA	p12.2	7	50368691	50673666	50368691-50673666	5.67297e-09	7	50343720	50472799	50343720-50472799	3.7708	8.1358e-05	ENSG00000185811	IKZF1	1	0	1	0	1	0	0	0	0	1	0	0	1
B-ALL&AOA	p12.2	7	50368691	50673666	50368691-50673666	5.67297e-09	7	50657760	50861159	50657760-50861159	2.3473	0.0094561	ENSG00000106070	GRB10	1	0	0	0	1	0	0	0	0	1	0	0	0
B-ALL&AOA	p24.1	9	5695937	6630452	5695937-6630452	1.33239e-08	9	6215805	6257983	6215805-6257983	3.8146	6.8212e-05	ENSG00000137033	IL33	1	0	0	0	0	0	0	0	0	0	0	0	0
B-ALL&AOA	p24.1	9	5695937	6630452	5695937-6630452	1.33239e-08	9	6328349	6331900	6328349-6331900	3.1804	0.00073523	ENSG00000170777	TPD52L3	1	0	0	0	0	0	0	0	0	0	0	0	0
B-ALL&AOA	p24.1	9	5695937	6630452	5695937-6630452	1.33239e-08	9	6532464	6645650	6532464-6645650	2.3503	0.0093786	ENSG00000178445	GLDC	0	0	0	0	1	0	0	0	0	0	0	0	0
B-ALL&AOA	p14	10	8084573	8148795	8084573-8148795	1.33849e-16	10	8095567	8117161	8095567-8117161	7.721	5.7732e-15	ENSG00000107485	GATA3	1	1	0	0	0	0	0	0	0	0	0	0	0
B-ALL&AOA	q13.3	12	57240024	57524108	57240024-57524108	2.26979e-09	12	57316938	57328189	57316938-57328189	4.0038	3.1169e-05	ENSG00000170426	SDR9C7	1	0	0	0	0	0	0	0	0	0	0	0	0
B-ALL&AOA	q13.3	12	57240024	57524108	57240024-57524108	2.26979e-09	12	57345219	57353158	57345219-57353158	2.6097	0.0045314	ENSG00000139547	RDH16	1	0	0	0	0	0	0	0	0	0	0	0	0
B-ALL&AOA	q13.3	12	57240024	57524108	57240024-57524108	2.26979e-09	12	57489191	57525922	57489191-57525922	3.3224	0.00044619	ENSG00000166888	STAT6	1	0	1	0	1	0	0	0	0	0	0	0	0
B-ALL&AOA	q13.3	12	57240024	57524108	57240024-57524108	2.26979e-09	12	57522276	57607134	57522276-57607134	2.0292	0.021221	ENSG00000123384	LRP1	0	0	0	0	1	0	0	0	0	0	0	0	0
B-ALL&HT	q32.3	2	191442869	192027716	191442869-192027716	2.14546e-10	2	191511472	191557492	191511472-191557492	2.5462	0.0054457	ENSG00000138386	NAB1	1	0	0	0	1	0	0	0	0	0	0	0	0
B-ALL&HT	q32.3	2	191442869	192027716	191442869-192027716	2.14546e-10	2	191829084	191885686	191829084-191885686	2.7329	0.003139	ENSG00000115415	STAT1	1	0	0	0	1	0	0	0	0	0	0	0	0
B-ALL&HT	q32.3	2	191442869	192027716	191442869-192027716	2.14546e-10	2	191894302	192016322	191894302-192016322	4.0143	2.9811e-05	ENSG00000138378	STAT4	1	0	0	1	1	0	0	0	0	0	0	0	0
B-ALL&HT	q31.23	4	149350551	149991328	149350551-149991328	6.05292e-11	4	148999913	149365850	148999913-149365850	2.019	0.021744	ENSG00000151623	NR3C2	1	0	0	0	0	0	0	0	0	0	0	0	0
B-ALL&HT	q23.3	6	135176498	135536586	135176498-135536586	1.83916e-08	6	135281516	135424194	135281516-135424194	2.2117	0.013494	ENSG00000112339	HBS1L	1	1	0	0	1	1	1	0	0	0	0	0	0
B-ALL&HT	q23.3	6	135176498	135536586	135176498-135536586	1.83916e-08	6	135502453	135540311	135502453-135540311	1.6565	0.048812	ENSG00000118513	MYB	0	0	0	0	1	0	0	0	0	0	0	0	0
B-ALL&HT	q27	6	167340021	167551452	167340021-167551452	2.7654e-09	6	167342992	167370679	167342992-167370679	4.0371	2.7055e-05	ENSG00000026297	RNASET2	1	1	1	1	1	1	1	0	0	0	0	1	1
B-ALL&HT	q27	6	167340021	167551452	167340021-167551452	2.7654e-09	6	167412670	167466201	167412670-167466201	3.3037	0.00047716	ENSG00000213066	FGFR1OP	1	0	0	1	1	0	1	0	0	0	0	0	1
B-ALL&HT	q27	6	167340021	167551452	167340021-167551452	2.7654e-09	6	167271582	167369612	167271582-167369612	2.5563	0.0052889	ENSG00000249141	RP11-514O12.4	1	0	0	0	0	0	0	0	0	0	0	0	0
B-ALL&HT	q27	6	167340021	167551452	167340021-167551452	2.7654e-09	6	167525295	167553184	167525295-167553184	3.4925	0.00023929	ENSG00000112486	CCR6	1	0	0	0	1	1	1	0	0	0	0	1	1
B-ALL&HT	q24.22	8	133565823	133979872	133565823-133979872	4.40408e-09	8	133584320	133687838	133584320-133687838	2.1538	0.01563	ENSG00000129295	LRRC6	0	1	0	0	1	1	1	0	0	0	0	0	0
B-ALL&HT	q24.22	8	133565823	133979872	133565823-133979872	4.40408e-09	8	133697253	133772958	133697253-133772958	4.1523	1.6455e-05	ENSG00000165071	TMEM71	1	1	1	0	1	0	1	0	0	0	0	0	0
B-ALL&HT	q24.22	8	133565823	133979872	133565823-133979872	4.40408e-09	8	133787618	133861052	133787618-133861052	4.8823	5.2438e-07	ENSG00000129292	PHF20L1	1	0	0	0	1	0	0	0	0	0	0	0	0
B-ALL&HT	q24.22	8	133565823	133979872	133565823-133979872	4.40408e-09	8	133879203	134147147	133879203-134147147	4.7311	1.1165e-06	ENSG00000042832	TG	1	1	1	1	1	1	1	0	0	0	0	0	0
B-ALL&HT	p12.2	10	22304238	23333537	22304238-23333537	1.82254e-10	10	22823778	23003484	22823778-23003484	4.0771	2.2799e-05	ENSG00000150867	PIP4K2A	1	0	0	0	1	1	1	0	1	1	0	1	1
B-ALL&HT	q21.2	10	63708139	64131068	63708139-64131068	1.5124e-09	10	63942794	64028466	63942794-64028466	4.7977	8.0268e-07	ENSG00000182010	RTKN2	1	0	0	0	1	1	1	0	0	0	0	0	0
B-ALL&HT	q21.2	10	63708139	64131068	63708139-64131068	1.5124e-09	10	63661059	63856703	63661059-63856703	5.2395	8.0496e-08	ENSG00000150347	ARID5B	1	0	0	0	1	0	0	0	0	0	0	0	0
B-ALL&HT	q14	15	38817150	39003104	38817150-39003104	5.44576e-09	15	38780304	38857776	38780304-38857776	2.7232	0.0032328	ENSG00000172575	RASGRP1	1	1	0	1	1	1	0	0	0	0	0	0	0
B-ALL&PBC	q32.2	2	191055319	191943272	191055319-191943272	8.99917e-10	2	191273081	191373931	191273081-191373931	4.0816	2.2367e-05	ENSG00000151690	MFSD6	1	0	1	1	1	0	1	0	0	0	0	0	0
B-ALL&PBC	q32.2	2	191055319	191943272	191055319-191943272	8.99917e-10	2	191369068	191399448	191369068-191399448	2.7376	0.003094	ENSG00000189362	TMEM194B	1	0	0	1	1	1	0	0	0	0	0	0	0
B-ALL&PBC	q32.2	2	191055319	191943272	191055319-191943272	8.99917e-10	2	191511472	191557492	191511472-191557492	2.755	0.002935	ENSG00000138386	NAB1	1	0	0	0	1	0	0	0	0	0	0	0	0
B-ALL&PBC	q32.2	2	191055319	191943272	191055319-191943272	8.99917e-10	2	191829084	191885686	191829084-191885686	2.1367	0.01631	ENSG00000115415	STAT1	0	0	0	0	1	0	0	0	0	0	0	0	0
B-ALL&PBC	q32.2	2	191055319	191943272	191055319-191943272	8.99917e-10	2	191894302	192016322	191894302-192016322	3.6063	0.00015532	ENSG00000138378	STAT4	1	0	0	0	1	0	0	0	0	0	0	0	0
B-ALL&PBC	q13.33	3	119063802	119341967	119063802-119341967	1.32181e-09	3	119148347	119187677	119148347-119187677	3.0814	0.0010301	ENSG00000176142	TMEM39A	1	0	0	0	1	0	0	0	0	0	0	0	0
B-ALL&PBC	q13.33	3	119063802	119341967	119063802-119341967	1.32181e-09	3	119187785	119213555	119187785-119213555	2.3708	0.0088737	ENSG00000163389	POGLUT1	0	0	0	1	1	1	1	0	0	0	0	0	0
B-ALL&PBC	q13.33	3	119063802	119341967	119063802-119341967	1.32181e-09	3	119243140	119278449	119243140-119278449	1.8251	0.033991	ENSG00000121594	CD80	0	0	0	0	0	0	0	0	0	0	0	0	0
B-ALL&PBC	q13.33	3	119063802	119341967	119063802-119341967	1.32181e-09	3	119013220	119139561	119013220-119139561	3.9937	3.2522e-05	ENSG00000031081	ARHGAP31	1	0	0	0	1	0	0	0	0	0	0	0	0
B-ALL&PBC	q13.33	3	119063802	119341967	119063802-119341967	1.32181e-09	3	119316689	119348658	119316689-119348658	1.6721	0.04725	ENSG00000144837	PLA1A	0	0	0	0	0	0	0	0	0	0	0	0	0
B-ALL&PBC	q25.33	3	159455579	159818194	159455579-159818194	1.4119e-08	3	159557650	159615149	159557650-159615149	2.1465	0.015915	ENSG00000151967	SCHIP1	0	0	0	0	0	0	0	0	0	0	0	0	0
B-ALL&PBC	q25.33	3	159455579	159818194	159455579-159818194	1.4119e-08	3	159706537	159713806	159706537-159713806	3.888	5.0538e-05	ENSG00000168811	IL12A	1	0	0	0	0	0	0	0	0	0	0	0	0
B-ALL&PBC	q25.33	3	159455579	159818194	159455579-159818194	1.4119e-08	3	158680024	159615155	158680024-159615155	2.5611	0.0052164	ENSG00000250588	IQCJ-SCHIP1	1	0	0	0	0	0	0	0	0	0	0	0	0
B-ALL&PBC	q24	4	103390496	104358551	103390496-104358551	9.44986e-11	4	103422486	103538459	103422486-103538459	5.8278	2.8081e-09	ENSG00000109320	NFKB1	1	0	0	0	1	0	1	0	0	0	0	0	0
B-ALL&PBC	q24	4	103390496	104358551	103390496-104358551	9.44986e-11	4	103552660	103682151	103552660-103682151	4.0296	2.7939e-05	ENSG00000109323	MANBA	1	1	1	0	1	1	1	0	0	0	0	0	0
B-ALL&PBC	q24	4	103390496	104358551	103390496-104358551	9.44986e-11	4	103715540	103790053	103715540-103790053	1.8852	0.029703	ENSG00000109332	UBE2D3	0	0	0	0	1	1	0	0	0	0	0	0	0
B-ALL&PBC	q24	4	103390496	104358551	103390496-104358551	9.44986e-11	4	103806205	103940896	103806205-103940896	1.8234	0.034121	ENSG00000164037	SLC9B1	0	0	0	0	0	0	0	0	0	0	0	0	0
B-ALL&PBC	q24	4	103390496	104358551	103390496-104358551	9.44986e-11	4	104026963	104119566	104026963-104119566	3.4431	0.00028753	ENSG00000138778	CENPE	1	0	0	0	1	0	0	0	0	0	0	0	0
B-ALL&PBC	p13.2	5	35078698	36482458	35078698-36482458	3.54293e-08	5	35617946	35814713	35617946-35814713	1.7849	0.037136	ENSG00000152582	SPEF2	0	0	0	0	1	0	0	0	0	0	0	0	0
B-ALL&PBC	p13.2	5	35078698	36482458	35078698-36482458	3.54293e-08	5	35852797	35879705	35852797-35879705	2.5194	0.0058784	ENSG00000168685	IL7R	0	0	0	0	1	0	0	0	0	0	0	0	0
B-ALL&PBC	p13.2	5	35078698	36482458	35078698-36482458	3.54293e-08	5	35904397	35938881	35904397-35938881	5.4596	2.3854e-08	ENSG00000152611	CAPSL	1	0	0	0	0	0	0	0	0	0	0	0	0
B-ALL&PBC	p13.2	5	35078698	36482458	35078698-36482458	3.54293e-08	5	35951112	36001130	35951112-36001130	4.4993	3.4081e-06	ENSG00000145626	UGT3A1	1	0	0	0	0	0	0	0	0	0	0	0	0
B-ALL&PBC	p13.2	5	35078698	36482458	35078698-36482458	3.54293e-08	5	36035119	36071460	36035119-36071460	2.1516	0.015715	ENSG00000168671	UGT3A2	0	0	0	0	0	0	0	0	0	0	0	0	0
B-ALL&PBC	p21.31	6	33187355	33806276	33187355-33806276	8.02756e-10	6	33244917	33252609	33244917-33252609	2.0479	0.020284	ENSG00000235863	B3GALT4	0	0	0	0	1	0	0	0	0	0	0	0	0
B-ALL&PBC	p21.31	6	33187355	33806276	33187355-33806276	8.02756e-10	6	33246885	33257304	33246885-33257304	3.2615	0.00055409	ENSG00000227057	WDR46	1	0	0	0	1	0	0	0	0	0	0	0	0
B-ALL&PBC	p21.31	6	33187355	33806276	33187355-33806276	8.02756e-10	6	33257079	33266178	33257079-33266178	1.6817	0.046315	ENSG00000204220	PFDN6	0	0	0	0	0	0	0	0	0	0	0	0	0
B-ALL&PBC	p21.31	6	33187355	33806276	33187355-33806276	8.02756e-10	6	33267471	33282164	33267471-33282164	2.6912	0.0035594	ENSG00000231925	TAPBP	0	0	0	0	1	0	1	0	0	1	0	0	0
B-ALL&PBC	p21.31	6	33187355	33806276	33187355-33806276	8.02756e-10	6	33282183	33285719	33282183-33285719	2.9	0.0018658	ENSG00000236104	ZBTB22	1	0	0	0	1	0	1	0	0	0	0	0	0
B-ALL&PBC	p21.31	6	33187355	33806276	33187355-33806276	8.02756e-10	6	33286335	33297046	33286335-33297046	2.5667	0.0051333	ENSG00000204209	DAXX	0	0	0	0	1	1	1	0	0	0	0	0	0
B-ALL&PBC	p21.31	6	33187355	33806276	33187355-33806276	8.02756e-10	6	33359313	33377701	33359313-33377701	3.7385	9.257e-05	ENSG00000237649	KIFC1	1	0	0	0	0	0	0	0	0	0	0	0	0
B-ALL&PBC	p21.31	6	33187355	33806276	33187355-33806276	8.02756e-10	6	33378176	33384230	33378176-33384230	2.7708	0.0027956	ENSG00000112511	PHF1	0	0	0	0	1	0	0	0	0	0	0	0	0
B-ALL&PBC	p21.31	6	33187355	33806276	33187355-33806276	8.02756e-10	6	33384219	33386094	33384219-33386094	2.7124	0.0033398	ENSG00000112514	CUTA	0	0	0	0	1	0	1	0	0	1	0	0	0
B-ALL&PBC	p21.31	6	33187355	33806276	33187355-33806276	8.02756e-10	6	33387847	33421466	33387847-33421466	3.0694	0.0010726	ENSG00000197283	SYNGAP1	1	0	0	0	0	0	0	0	0	0	0	0	0
B-ALL&PBC	p21.31	6	33187355	33806276	33187355-33806276	8.02756e-10	6	33422356	33425325	33422356-33425325	2.8438	0.0022291	ENSG00000213588	ZBTB9	1	0	0	0	1	0	0	0	0	0	0	0	0
B-ALL&PBC	p21.31	6	33187355	33806276	33187355-33806276	8.02756e-10	6	33540329	33548019	33540329-33548019	5.0855	1.8337e-07	ENSG00000030110	BAK1	1	0	0	1	1	1	1	0	0	1	0	0	0
B-ALL&PBC	p21.31	6	33187355	33806276	33187355-33806276	8.02756e-10	6	33551515	33556803	33551515-33556803	3.8417	6.1084e-05	ENSG00000204188	GGNBP1	1	0	0	0	0	0	0	0	0	0	0	0	0
B-ALL&PBC	p21.31	6	33187355	33806276	33187355-33806276	8.02756e-10	6	33588142	33664351	33588142-33664351	3.6939	0.00011041	ENSG00000096433	ITPR3	1	0	0	0	1	1	1	0	0	1	0	0	0
B-ALL&PBC	p21.31	6	33187355	33806276	33187355-33806276	8.02756e-10	6	33662070	33679504	33662070-33679504	1.922	0.027301	ENSG00000137288	UQCC2	0	0	0	1	1	1	0	0	0	0	0	0	0
B-ALL&PBC	p21.31	6	33187355	33806276	33187355-33806276	8.02756e-10	6	33689444	33714762	33689444-33714762	2.6436	0.0041019	ENSG00000161896	IP6K3	0	0	0	0	0	1	0	0	0	1	0	0	0
B-ALL&PBC	p21.31	6	33187355	33806276	33187355-33806276	8.02756e-10	6	33738979	33756913	33738979-33756913	1.6994	0.044619	ENSG00000161904	LEMD2	0	0	0	0	1	1	0	0	0	0	0	0	0
B-ALL&PBC	p21.31	6	33187355	33806276	33187355-33806276	8.02756e-10	6	33762450	33771788	33762450-33771788	1.8243	0.03405	ENSG00000096395	MLN	0	0	0	0	0	0	0	0	0	0	0	0	0
B-ALL&PBC	p12.1	7	50366637	50681985	50366637-50681985	1.44061e-10	7	50511831	50518088	50511831-50518088	4.5223	3.0591e-06	ENSG00000132436	FIGNL1	1	1	0	1	1	1	1	0	0	1	0	1	0
B-ALL&PBC	p12.1	7	50366637	50681985	50366637-50681985	1.44061e-10	7	50526134	50633154	50526134-50633154	5.7474	4.5316e-09	ENSG00000132437	DDC	1	0	0	0	0	1	0	0	0	0	0	1	0
B-ALL&PBC	p12.1	7	50366637	50681985	50366637-50681985	1.44061e-10	7	50343720	50472799	50343720-50472799	4.3211	7.7613e-06	ENSG00000185811	IKZF1	1	0	1	0	1	0	0	0	0	1	0	0	1
B-ALL&PBC	p12.1	7	50366637	50681985	50366637-50681985	1.44061e-10	7	50657760	50861159	50657760-50861159	2.9297	0.0016964	ENSG00000106070	GRB10	1	0	0	0	1	0	0	0	0	1	0	0	0
B-ALL&PBC	p12.31	10	21577697	22892938	21577697-22892938	8.77614e-10	10	21781587	21786191	21781587-21786191	2.8896	0.0019285	ENSG00000204682	CASC10	1	0	0	0	0	1	0	0	0	0	0	0	0
B-ALL&PBC	p12.31	10	21577697	22892938	21577697-22892938	8.77614e-10	10	21823094	22032559	21823094-22032559	2.6683	0.003812	ENSG00000078403	MLLT10	1	0	0	0	1	0	1	0	0	0	0	0	1
B-ALL&PBC	p12.31	10	21577697	22892938	21577697-22892938	8.77614e-10	10	22045466	22292698	22045466-22292698	1.8261	0.033917	ENSG00000136770	DNAJC1	0	0	0	0	1	0	0	0	0	0	0	0	0
B-ALL&PBC	q12	17	37351041	38398654	37351041-38398654	1.17365e-08	17	37415384	37558776	37415384-37558776	2.9819	0.0014324	ENSG00000108306	FBXL20	1	0	0	0	1	0	0	0	0	0	0	0	0
B-ALL&PBC	q12	17	37351041	38398654	37351041-38398654	1.17365e-08	17	37560538	37607539	37560538-37607539	4.7126	1.2228e-06	ENSG00000125686	MED1	1	0	0	0	1	0	0	0	0	0	0	0	0
B-ALL&PBC	q12	17	37351041	38398654	37351041-38398654	1.17365e-08	17	37617764	37721160	37617764-37721160	2.4632	0.0068857	ENSG00000167258	CDK12	0	0	0	0	1	0	0	0	0	0	0	0	0
B-ALL&PBC	q12	17	37351041	38398654	37351041-38398654	1.17365e-08	17	37793318	37819737	37793318-37819737	2.0585	0.01977	ENSG00000131748	STARD3	0	0	0	0	1	0	1	0	0	1	0	0	0
B-ALL&PBC	q12	17	37351041	38398654	37351041-38398654	1.17365e-08	17	37820440	37822808	37820440-37822808	3.957	3.7942e-05	ENSG00000173991	TCAP	1	0	0	0	1	0	0	0	0	0	0	0	0
B-ALL&PBC	q12	17	37351041	38398654	37351041-38398654	1.17365e-08	17	37824234	37826728	37824234-37826728	3.8125	6.8785e-05	ENSG00000141744	PNMT	1	0	0	0	1	0	1	0	0	0	0	0	0
B-ALL&PBC	q12	17	37351041	38398654	37351041-38398654	1.17365e-08	17	37827375	37853050	37827375-37853050	4.0567	2.4881e-05	ENSG00000161395	PGAP3	1	0	1	0	1	1	1	0	0	1	0	0	0
B-ALL&PBC	q12	17	37351041	38398654	37351041-38398654	1.17365e-08	17	37844167	37886679	37844167-37886679	3.8082	6.9987e-05	ENSG00000141736	ERBB2	1	0	0	0	1	0	0	0	0	0	0	0	0
B-ALL&PBC	q12	17	37351041	38398654	37351041-38398654	1.17365e-08	17	37884749	37887040	37884749-37887040	1.7338	0.041477	ENSG00000141741	MIEN1	0	0	0	0	1	0	0	0	0	0	0	0	0
B-ALL&PBC	q12	17	37351041	38398654	37351041-38398654	1.17365e-08	17	38097727	38101000	38097727-38101000	1.9357	0.026455	ENSG00000204913	LRRC3C	0	0	0	0	0	0	0	0	0	0	0	0	0
B-ALL&PBC	q12	17	37351041	38398654	37351041-38398654	1.17365e-08	17	38119226	38134019	38119226-38134019	1.8855	0.029682	ENSG00000167914	GSDMA	0	0	0	0	1	1	1	0	0	1	0	0	0
B-ALL&PBC	q12	17	37351041	38398654	37351041-38398654	1.17365e-08	17	38137050	38154213	38137050-38154213	3.8964	4.8826e-05	ENSG00000108344	PSMD3	1	0	0	0	1	0	0	0	0	0	0	0	0
B-ALL&PBC	q12	17	37351041	38398654	37351041-38398654	1.17365e-08	17	38171614	38174066	38171614-38174066	2.8349	0.0022923	ENSG00000108342	CSF3	0	0	0	0	0	0	0	0	0	0	0	0	0
B-ALL&PBC	q12	17	37351041	38398654	37351041-38398654	1.17365e-08	17	38175350	38217468	38175350-38217468	3.5735	0.00017609	ENSG00000008838	MED24	1	0	0	0	1	1	1	0	0	0	0	0	0
B-ALL&PBC	q12	17	37351041	38398654	37351041-38398654	1.17365e-08	17	38249040	38256978	38249040-38256978	1.6931	0.045216	ENSG00000126368	NR1D1	0	0	0	0	1	0	0	0	0	0	0	0	0
B-ALL&PBC	q12	17	37351041	38398654	37351041-38398654	1.17365e-08	17	38296571	38328436	38296571-38328436	1.8047	0.035557	ENSG00000108349	CASC3	0	0	0	0	1	0	1	0	0	0	0	0	0
B-ALL&PBC	q12	17	37351041	38398654	37351041-38398654	1.17365e-08	17	38333263	38351908	38333263-38351908	2.3197	0.010178	ENSG00000108352	RAPGEFL1	0	0	0	0	1	0	0	0	0	1	0	0	0
B-ALL&PBC	q12	17	37351041	38398654	37351041-38398654	1.17365e-08	17	38375556	38440388	38375556-38440388	2.8476	0.0022025	ENSG00000171475	WIPF2	0	0	0	0	0	0	0	0	0	0	0	0	0
B-ALL&IBD	q31.1	5	130437485	132319450	130437485-132319450	2.66457e-13	5	130581186	130734140	130581186-130734140	2.1267	0.016723	ENSG00000158985	CDC42SE2	0	0	1	0	1	0	1	0	0	0	0	0	1
B-ALL&IBD	q31.1	5	130437485	132319450	130437485-132319450	2.66457e-13	5	130759614	130970929	130759614-130970929	2.0294	0.021209	ENSG00000158987	RAPGEF6	0	0	0	0	1	1	1	0	0	0	0	1	1
B-ALL&IBD	q31.1	5	130437485	132319450	130437485-132319450	2.66457e-13	5	130761584	131132676	130761584-131132676	1.9912	0.023229	ENSG00000273217	CTC-432M15.3	0	0	0	0	0	0	0	0	0	0	0	0	0
B-ALL&IBD	q31.1	5	130437485	132319450	130437485-132319450	2.66457e-13	5	130977407	131132710	130977407-131132710	1.9756	0.024102	ENSG00000217128	FNIP1	0	0	0	0	0	1	1	0	0	0	0	1	1
B-ALL&IBD	q31.1	5	130437485	132319450	130437485-132319450	2.66457e-13	5	131142683	131347936	131142683-131347936	2.429	0.0075701	ENSG00000164398	ACSL6	0	0	0	0	1	1	1	0	0	0	0	1	1
B-ALL&IBD	q31.1	5	130437485	132319450	130437485-132319450	2.66457e-13	5	131396222	131398897	131396222-131398897	2.1926	0.014169	ENSG00000164399	IL3	0	0	0	0	0	0	0	0	0	0	0	0	0
B-ALL&IBD	q31.1	5	130437485	132319450	130437485-132319450	2.66457e-13	5	131527531	131631008	131527531-131631008	5.7999	3.3182e-09	ENSG00000072682	P4HA2	1	0	0	0	1	1	1	0	0	0	0	1	1
B-ALL&IBD	q31.1	5	130437485	132319450	130437485-132319450	2.66457e-13	5	131593364	131609147	131593364-131609147	3.9438	4.0098e-05	ENSG00000131435	PDLIM4	1	0	0	1	0	0	1	0	0	0	0	0	1
B-ALL&IBD	q31.1	5	130437485	132319450	130437485-132319450	2.66457e-13	5	131630136	131679899	131630136-131679899	4.1802	1.4561e-05	ENSG00000197208	SLC22A4	1	1	0	0	1	0	1	0	0	0	0	0	1
B-ALL&IBD	q31.1	5	130437485	132319450	130437485-132319450	2.66457e-13	5	131705444	131731306	131705444-131731306	5.1408	1.3682e-07	ENSG00000197375	SLC22A5	1	1	0	1	1	1	1	0	0	0	0	1	1
B-ALL&IBD	q31.1	5	130437485	132319450	130437485-132319450	2.66457e-13	5	131746328	131811736	131746328-131811736	4.2261	1.1889e-05	ENSG00000197536	C5orf56	1	0	0	0	1	1	1	0	0	0	0	1	1
B-ALL&IBD	q31.1	5	130437485	132319450	130437485-132319450	2.66457e-13	5	131817301	131826490	131817301-131826490	4.5268	2.9947e-06	ENSG00000125347	IRF1	1	0	0	0	1	0	0	0	0	0	0	0	0
B-ALL&IBD	q33.1	5	150007278	150432657	150007278-150432657	2.06662e-08	5	150226085	150280298	150226085-150280298	2.9213	0.0017427	ENSG00000237693	IRGM	1	1	0	0	1	0	1	0	0	0	0	0	1
B-ALL&IBD	q33.1	5	150007278	150432657	150007278-150432657	2.06662e-08	5	150273954	150284545	150273954-150284545	1.841	0.03281	ENSG00000145908	ZNF300	0	0	0	0	1	0	0	0	0	0	0	0	0
B-ALL&IBD	q21	6	111398304	112528738	111398304-112528738	2.61126e-09	6	111580551	111592370	111580551-111592370	1.9094	0.028103	ENSG00000173214	KIAA1919	0	0	0	1	1	1	1	0	0	0	0	0	0
B-ALL&IBD	q21	6	111398304	112528738	111398304-112528738	2.61126e-09	6	111620234	111804918	111620234-111804918	3.2393	0.00059921	ENSG00000009413	REV3L	1	1	0	0	1	0	0	0	0	0	0	0	0
B-ALL&IBD	q21	6	111398304	112528738	111398304-112528738	2.61126e-09	6	111877657	111927481	111877657-111927481	3.8251	6.536e-05	ENSG00000056972	TRAF3IP2	1	1	1	0	1	1	1	0	0	0	0	0	0
B-ALL&IBD	q27	6	167308100	167551452	167308100-167551452	2.51984e-09	6	167342992	167370679	167342992-167370679	4.1549	1.6272e-05	ENSG00000026297	RNASET2	1	1	1	1	1	1	1	0	0	0	0	1	1
B-ALL&IBD	q27	6	167308100	167551452	167308100-167551452	2.51984e-09	6	167412670	167466201	167412670-167466201	3.8856	5.1029e-05	ENSG00000213066	FGFR1OP	1	0	0	1	1	0	1	0	0	0	0	0	1
B-ALL&IBD	q27	6	167308100	167551452	167308100-167551452	2.51984e-09	6	167271582	167369612	167271582-167369612	2.6082	0.0045506	ENSG00000249141	RP11-514O12.4	1	0	0	0	0	0	0	0	0	0	0	0	0
B-ALL&IBD	q27	6	167308100	167551452	167308100-167551452	2.51984e-09	6	167525295	167553184	167525295-167553184	3.1961	0.00069642	ENSG00000112486	CCR6	1	0	0	0	1	1	1	0	0	0	0	1	1
B-ALL&IBD	p12.2	7	50249013	50362999	50249013-50362999	1.53159e-11	7	50343720	50472799	50343720-50472799	5.5131	1.7625e-08	ENSG00000185811	IKZF1	1	0	0	0	1	0	1	0	0	0	0	0	1
B-ALL&IBD	q31.1	7	107464426	107594717	107464426-107594717	1.8336e-10	7	107531415	107572175	107531415-107572175	4.3688	6.2472e-06	ENSG00000091140	DLD	1	0	0	0	1	0	1	0	0	0	0	0	0
B-ALL&IBD	q31.1	7	107464426	107594717	107464426-107594717	1.8336e-10	7	107564244	107643700	107564244-107643700	4.156	1.6192e-05	ENSG00000091136	LAMB1	1	0	0	0	1	0	0	0	0	0	0	0	0
B-ALL&IBD	p14	10	8084573	8144673	8084573-8144673	5.59726e-09	10	8095567	8117161	8095567-8117161	5.8559	2.3721e-09	ENSG00000107485	GATA3	1	1	0	0	0	0	0	0	0	0	0	0	0
B-ALL&IBD	p12.31	10	21577697	22963683	21577697-22963683	9.52035e-09	10	21781587	21786191	21781587-21786191	2.3783	0.0086958	ENSG00000204682	CASC10	0	0	0	0	0	0	0	0	0	0	0	0	0
B-ALL&IBD	p12.31	10	21577697	22963683	21577697-22963683	9.52035e-09	10	21802407	21814611	21802407-21814611	2.1692	0.015032	ENSG00000180592	SKIDA1	0	0	0	0	0	0	0	0	0	0	0	0	0
B-ALL&IBD	p12.31	10	21577697	22963683	21577697-22963683	9.52035e-09	10	21823094	22032559	21823094-22032559	2.6967	0.0035016	ENSG00000078403	MLLT10	1	0	0	0	1	0	1	0	0	0	0	0	1
B-ALL&IBD	p12.31	10	21577697	22963683	21577697-22963683	9.52035e-09	10	22823778	23003484	22823778-23003484	3.4511	0.00027913	ENSG00000150867	PIP4K2A	1	0	0	0	1	1	1	0	0	0	0	1	1
B-ALL&IBD	q24.2	10	100601902	101268250	100601902-101268250	2.65663e-08	10	101156627	101190381	101156627-101190381	4.5149	3.1667e-06	ENSG00000120053	GOT1	1	0	0	0	1	0	0	0	0	0	0	0	0
B-ALL&IBD	q26.13	10	126192582	126590319	126192582-126590319	2.3635e-08	10	126305649	126480296	126305649-126480296	5.1137	1.5794e-07	ENSG00000258539	RP11-12J10.3	1	0	0	0	1	0	0	0	0	0	0	0	0
B-ALL&IBD	q26.13	10	126192582	126590319	126192582-126590319	2.3635e-08	10	126307861	126432838	126307861-126432838	4.9172	4.3891e-07	ENSG00000189319	FAM53B	1	0	0	0	1	0	1	0	0	0	0	0	0
B-ALL&IBD	q26.13	10	126192582	126590319	126192582-126590319	2.3635e-08	10	126436718	126480439	126436718-126480439	4.0257	2.84e-05	ENSG00000203791	METTL10	1	0	0	1	1	1	1	0	0	0	0	0	0
B-ALL&IBD	q26.13	10	126192582	126590319	126192582-126590319	2.3635e-08	10	126490354	126525239	126490354-126525239	3.0979	0.00097457	ENSG00000165660	FAM175B	1	0	0	0	1	0	0	0	0	0	0	0	0
B-ALL&IBD	q26.13	10	126192582	126590319	126192582-126590319	2.3635e-08	10	126150403	126306457	126150403-126306457	3.6445	0.00013397	ENSG00000107902	LHPP	1	0	1	0	1	1	1	0	0	0	0	0	0
B-ALL&IBD	p11.2	16	28086126	29093432	28086126-29093432	1.5765e-10	16	28303840	28335170	28303840-28335170	1.9539	0.025356	ENSG00000188322	SBK1	0	0	0	0	1	0	0	0	0	0	0	0	0
B-ALL&IBD	p11.2	16	28086126	29093432	28086126-29093432	1.5765e-10	16	28477974	28503333	28477974-28503333	5.4256	2.8876e-08	ENSG00000261832	CLN3	1	0	0	0	1	0	1	0	0	0	0	0	1
B-ALL&IBD	p11.2	16	28086126	29093432	28086126-29093432	1.5765e-10	16	28477983	28506896	28477983-28506896	5.4334	2.7644e-08	ENSG00000188603	CLN3	1	0	0	0	1	0	1	0	0	0	0	0	1
B-ALL&IBD	p11.2	16	28086126	29093432	28086126-29093432	1.5765e-10	16	28505970	28510291	28505970-28510291	4.9148	4.4433e-07	ENSG00000184730	APOBR	1	0	0	0	1	0	0	0	0	0	0	0	0
B-ALL&IBD	p11.2	16	28086126	29093432	28086126-29093432	1.5765e-10	16	28510683	28523372	28510683-28523372	4.7185	1.1878e-06	ENSG00000197272	IL27	1	0	0	0	1	0	1	0	0	0	0	0	1
B-ALL&IBD	p11.2	16	28086126	29093432	28086126-29093432	1.5765e-10	16	28565236	28603111	28565236-28603111	4.8956	4.901e-07	ENSG00000176476	CCDC101	1	0	1	0	1	1	1	0	0	0	0	1	1
B-ALL&IBD	p11.2	16	28086126	29093432	28086126-29093432	1.5765e-10	16	28603264	28608430	28603264-28608430	5.0379	2.3537e-07	ENSG00000197165	SULT1A2	1	0	0	0	1	1	1	0	0	0	0	1	1
B-ALL&IBD	p11.2	16	28086126	29093432	28086126-29093432	1.5765e-10	16	28616903	28634946	28616903-28634946	5.652	7.9308e-09	ENSG00000196502	SULT1A1	1	1	0	0	1	1	1	0	0	0	0	1	1
B-ALL&IBD	p11.2	16	28086126	29093432	28086126-29093432	1.5765e-10	16	28648975	28670003	28648975-28670003	3.8163	6.7747e-05	ENSG00000255524	NPIPB8	1	0	0	0	0	0	0	0	0	0	0	0	0
B-ALL&IBD	p11.2	16	28086126	29093432	28086126-29093432	1.5765e-10	16	28834356	28848558	28834356-28848558	5.3041	5.66e-08	ENSG00000168488	ATXN2L	1	0	0	0	1	0	1	0	0	0	0	0	1
B-ALL&IBD	p11.2	16	28086126	29093432	28086126-29093432	1.5765e-10	16	28853732	28857729	28853732-28857729	4.6	2.1124e-06	ENSG00000178952	TUFM	1	1	1	1	1	1	1	0	0	0	0	1	1
B-ALL&IBD	p11.2	16	28086126	29093432	28086126-29093432	1.5765e-10	16	28857921	28885526	28857921-28885526	5.3153	5.3243e-08	ENSG00000178188	SH2B1	1	0	0	0	1	1	1	0	0	0	0	1	1
B-ALL&IBD	p11.2	16	28086126	29093432	28086126-29093432	1.5765e-10	16	28889726	28915830	28889726-28915830	5.0416	2.3082e-07	ENSG00000196296	ATP2A1	1	1	0	0	1	0	1	0	0	0	0	0	1
B-ALL&IBD	p11.2	16	28086126	29093432	28086126-29093432	1.5765e-10	16	28915742	28947847	28915742-28947847	4.3602	6.4964e-06	ENSG00000177548	RABEP2	1	0	0	0	1	0	0	0	0	0	0	0	0
B-ALL&IBD	p11.2	16	28086126	29093432	28086126-29093432	1.5765e-10	16	28943260	28950667	28943260-28950667	4.146	1.6919e-05	ENSG00000177455	CD19	1	0	1	0	0	0	0	0	0	0	0	0	0
B-ALL&IBD	p11.2	16	28086126	29093432	28086126-29093432	1.5765e-10	16	28962128	28978418	28962128-28978418	3.7984	7.2829e-05	ENSG00000176953	NFATC2IP	1	0	0	0	1	0	0	0	0	0	0	0	0
B-ALL&IBD	p11.2	16	28086126	29093432	28086126-29093432	1.5765e-10	16	28985542	28995869	28985542-28995869	4.0495	2.5664e-05	ENSG00000169682	SPNS1	1	0	1	1	1	1	1	0	0	0	0	1	1
B-ALL&IBD	p11.2	16	28086126	29093432	28086126-29093432	1.5765e-10	16	28996147	29002104	28996147-29002104	2.0257	0.021399	ENSG00000213658	LAT	0	0	0	0	0	0	1	0	0	0	0	0	1
B-ALL&IBD	q12	17	37486160	38384187	37486160-38384187	1.46711e-08	17	37560538	37607539	37560538-37607539	2.9286	0.0017027	ENSG00000125686	MED1	1	0	0	0	1	0	0	0	0	0	0	0	0
B-ALL&IBD	q12	17	37486160	38384187	37486160-38384187	1.46711e-08	17	37617764	37721160	37617764-37721160	3.0753	0.0010516	ENSG00000167258	CDK12	1	0	0	0	1	0	0	0	0	0	0	0	0
B-ALL&IBD	q12	17	37486160	38384187	37486160-38384187	1.46711e-08	17	37782993	37792879	37782993-37792879	2.0822	0.018661	ENSG00000131771	PPP1R1B	0	0	0	0	1	0	0	0	0	0	0	0	0
B-ALL&IBD	q12	17	37486160	38384187	37486160-38384187	1.46711e-08	17	37793318	37819737	37793318-37819737	1.9424	0.026044	ENSG00000131748	STARD3	0	0	0	0	1	0	0	0	0	0	0	0	0
B-ALL&IBD	q12	17	37486160	38384187	37486160-38384187	1.46711e-08	17	37820440	37822808	37820440-37822808	3.0865	0.0010125	ENSG00000173991	TCAP	1	0	0	0	0	0	0	0	0	0	0	0	0
B-ALL&IBD	q12	17	37486160	38384187	37486160-38384187	1.46711e-08	17	37824234	37826728	37824234-37826728	3.0686	0.0010752	ENSG00000141744	PNMT	1	0	0	0	1	0	0	0	0	0	0	0	0
B-ALL&IBD	q12	17	37486160	38384187	37486160-38384187	1.46711e-08	17	37827375	37853050	37827375-37853050	3.7181	0.00010034	ENSG00000161395	PGAP3	1	0	0	0	1	0	0	0	0	0	0	0	0
B-ALL&IBD	q12	17	37486160	38384187	37486160-38384187	1.46711e-08	17	37844167	37886679	37844167-37886679	3.9049	4.7131e-05	ENSG00000141736	ERBB2	1	0	0	0	1	0	0	0	0	0	0	0	0
B-ALL&IBD	q12	17	37486160	38384187	37486160-38384187	1.46711e-08	17	37884749	37887040	37884749-37887040	1.6842	0.046073	ENSG00000141741	MIEN1	0	0	0	0	1	0	0	0	0	0	0	0	0
B-ALL&IBD	q12	17	37486160	38384187	37486160-38384187	1.46711e-08	17	37894180	37903544	37894180-37903544	1.8369	0.033116	ENSG00000141738	GRB7	0	0	0	0	0	0	0	0	0	0	0	0	0
B-ALL&IBD	q12	17	37486160	38384187	37486160-38384187	1.46711e-08	17	38024417	38034149	38024417-38034149	1.8184	0.034503	ENSG00000186075	ZPBP2	0	1	0	0	0	1	0	0	0	0	0	0	0
B-ALL&IBD	q12	17	37486160	38384187	37486160-38384187	1.46711e-08	17	38060848	38076107	38060848-38076107	3.6604	0.00012592	ENSG00000073605	GSDMB	1	1	1	1	1	1	1	0	0	0	0	0	0
B-ALL&IBD	q12	17	37486160	38384187	37486160-38384187	1.46711e-08	17	38077294	38083854	38077294-38083854	3.6873	0.00011331	ENSG00000172057	ORMDL3	1	1	1	1	1	1	1	0	0	0	0	0	0
B-ALL&IBD	q12	17	37486160	38384187	37486160-38384187	1.46711e-08	17	38097727	38101000	38097727-38101000	2.1826	0.014532	ENSG00000204913	LRRC3C	0	0	0	0	0	0	0	0	0	0	0	0	0
B-ALL&IBD	q12	17	37486160	38384187	37486160-38384187	1.46711e-08	17	38119226	38134019	38119226-38134019	2.4092	0.0079927	ENSG00000167914	GSDMA	0	0	0	0	1	0	1	0	0	0	0	0	0
B-ALL&IBD	q12	17	37486160	38384187	37486160-38384187	1.46711e-08	17	38137050	38154213	38137050-38154213	3.9262	4.3155e-05	ENSG00000108344	PSMD3	1	0	0	0	1	0	0	0	0	0	0	0	0
B-ALL&IBD	q12	17	37486160	38384187	37486160-38384187	1.46711e-08	17	38171614	38174066	38171614-38174066	3.8177	6.7344e-05	ENSG00000108342	CSF3	1	0	0	0	0	0	0	0	0	0	0	0	0
B-ALL&IBD	q12	17	37486160	38384187	37486160-38384187	1.46711e-08	17	38175350	38217468	38175350-38217468	3.4796	0.00025112	ENSG00000008838	MED24	1	0	0	0	1	0	0	0	0	0	0	0	0
B-ALL&IBD	q12	17	37486160	38384187	37486160-38384187	1.46711e-08	17	38214543	38250120	38214543-38250120	2.1095	0.017451	ENSG00000126351	THRA	0	0	0	0	1	0	0	0	0	0	0	0	0
B-ALL&IBD	q12	17	37486160	38384187	37486160-38384187	1.46711e-08	17	38249040	38256978	38249040-38256978	3.3913	0.00034778	ENSG00000126368	NR1D1	1	0	0	0	1	0	0	0	0	0	0	0	0
B-ALL&IBD	q12	17	37486160	38384187	37486160-38384187	1.46711e-08	17	38278551	38293042	38278551-38293042	5.1712	1.163e-07	ENSG00000188895	MSL1	1	0	0	0	1	0	0	0	0	0	0	0	0
B-ALL&IBD	q12	17	37486160	38384187	37486160-38384187	1.46711e-08	17	38296571	38328436	38296571-38328436	5.2325	8.3628e-08	ENSG00000108349	CASC3	1	0	0	0	1	0	0	0	0	0	0	0	0
B-ALL&IBD	q12	17	37486160	38384187	37486160-38384187	1.46711e-08	17	38333263	38351908	38333263-38351908	5.5046	1.8505e-08	ENSG00000108352	RAPGEFL1	1	0	0	0	1	0	1	0	0	0	0	0	0
B-ALL&IBD	q12	17	37486160	38384187	37486160-38384187	1.46711e-08	17	37415384	37558776	37415384-37558776	3.0236	0.0012491	ENSG00000108306	FBXL20	1	0	0	0	1	0	0	0	0	0	0	0	0
B-ALL&IBD	q12	17	37486160	38384187	37486160-38384187	1.46711e-08	17	38375556	38440388	38375556-38440388	3.5808	0.00017127	ENSG00000171475	WIPF2	1	0	0	0	0	0	0	0	0	0	0	0	0
B-ALL&IBD	q13.33	20	62193445	62755438	62193445-62755438	1.93391e-09	20	62218955	62258394	62218955-62258394	2.7098	0.0033659	ENSG00000101216	GMEB2	0	0	0	0	1	1	1	0	0	0	0	0	0
B-ALL&IBD	q13.33	20	62193445	62755438	62193445-62755438	1.93391e-09	20	62271061	62284780	62271061-62284780	2.8931	0.0019073	ENSG00000197457	STMN3	0	0	0	0	1	1	1	0	0	0	0	0	0
B-ALL&IBD	q13.33	20	62193445	62755438	62193445-62755438	1.93391e-09	20	62289163	62328416	62289163-62328416	2.0749	0.019	ENSG00000258366	RTEL1	0	0	0	0	1	0	1	0	0	0	0	0	0
B-ALL&IBD	q13.33	20	62193445	62755438	62193445-62755438	1.93391e-09	20	62290653	62330037	62290653-62330037	2.0749	0.019	ENSG00000026036	RTEL1-TNFRSF6B	0	0	0	0	1	0	0	0	0	0	0	0	0
B-ALL&IBD	q13.33	20	62193445	62755438	62193445-62755438	1.93391e-09	20	62329996	62339377	62329996-62339377	3.7675	8.2438e-05	ENSG00000101246	ARFRP1	1	0	0	0	0	0	1	0	0	0	0	0	0
B-ALL&IBD	q13.33	20	62193445	62755438	62193445-62755438	1.93391e-09	20	62338817	62367494	62338817-62367494	3.6431	0.00013467	ENSG00000197114	ZGPAT	1	0	0	0	1	0	0	0	0	0	0	0	0
B-ALL&IBD	q13.33	20	62193445	62755438	62193445-62755438	1.93391e-09	20	62340216	62370456	62340216-62370456	3.6409	0.00013584	ENSG00000273154	RP4-583P15.15	1	0	0	0	0	0	0	0	0	0	0	0	0
B-ALL&IBD	q13.33	20	62193445	62755438	62193445-62755438	1.93391e-09	20	62366815	62370456	62366815-62370456	2.9668	0.0015048	ENSG00000203896	LIME1	1	0	0	0	0	1	1	0	0	0	0	0	0
B-ALL&IBD	q13.33	20	62193445	62755438	62193445-62755438	1.93391e-09	20	62369623	62371751	62369623-62371751	2.9626	0.0015252	ENSG00000273047	RP4-583P15.14	1	0	0	0	0	0	0	0	0	0	0	0	0
B-ALL&IBD	q13.33	20	62193445	62755438	62193445-62755438	1.93391e-09	20	62371214	62374858	62371214-62374858	3.7347	9.398e-05	ENSG00000125520	SLC2A4RG	1	0	0	0	1	0	0	0	0	0	0	0	0
B-ALL&IBD	q13.33	20	62193445	62755438	62193445-62755438	1.93391e-09	20	62375019	62462597	62375019-62462597	2.8646	0.0020874	ENSG00000130584	ZBTB46	0	0	0	0	1	0	0	0	0	0	0	0	0
B-ALL&IBD	q13.33	20	62193445	62755438	62193445-62755438	1.93391e-09	20	62526518	62567384	62526518-62567384	1.6928	0.045246	ENSG00000101152	DNAJC5	0	0	0	0	1	0	0	0	0	0	0	0	0
B-ALL&IBD	q13.33	20	62193445	62755438	62193445-62755438	1.93391e-09	20	62681189	62703700	62681189-62703700	2.8205	0.0023971	ENSG00000171703	TCEA2	0	0	0	0	1	0	0	0	0	0	0	0	0
B-ALL&IBD	q13.33	20	62193445	62755438	62193445-62755438	1.93391e-09	20	62704534	62711323	62704534-62711323	2.5556	0.005301	ENSG00000171700	RGS19	0	0	0	0	0	0	0	0	0	0	0	0	0
B-ALL&IBD	q13.33	20	62193445	62755438	62193445-62755438	1.93391e-09	20	62711526	62731996	62711526-62731996	2.1189	0.017048	ENSG00000125510	OPRL1	0	0	0	0	1	0	0	0	0	0	0	0	0
B-ALL&CD	q31.1	5	130343428	132123536	130343428-132123536	2.5347e-10	5	130581186	130734140	130581186-130734140	3.215	0.00065227	ENSG00000158985	CDC42SE2	1	0	1	0	1	0	1	0	0	0	0	0	1
B-ALL&CD	q31.1	5	130343428	132123536	130343428-132123536	2.5347e-10	5	130759614	130970929	130759614-130970929	3.1086	0.00094002	ENSG00000158987	RAPGEF6	1	0	0	0	1	1	1	0	0	0	0	1	1
B-ALL&CD	q31.1	5	130343428	132123536	130343428-132123536	2.5347e-10	5	130761584	131132676	130761584-131132676	3.0462	0.0011587	ENSG00000273217	CTC-432M15.3	1	0	0	0	0	0	0	0	0	0	0	0	0
B-ALL&CD	q31.1	5	130343428	132123536	130343428-132123536	2.5347e-10	5	130977407	131132710	130977407-131132710	3.0382	0.0011902	ENSG00000217128	FNIP1	1	0	0	0	0	1	1	0	0	0	0	1	1
B-ALL&CD	q31.1	5	130343428	132123536	130343428-132123536	2.5347e-10	5	131142683	131347936	131142683-131347936	3.3708	0.00037481	ENSG00000164398	ACSL6	1	0	0	0	1	1	1	0	0	0	0	1	1
B-ALL&CD	q31.1	5	130343428	132123536	130343428-132123536	2.5347e-10	5	131396222	131398897	131396222-131398897	2.9775	0.0014529	ENSG00000164399	IL3	1	0	0	0	0	0	0	0	0	0	0	0	0
B-ALL&CD	q31.1	5	130343428	132123536	130343428-132123536	2.5347e-10	5	131527531	131631008	131527531-131631008	5.5177	1.7177e-08	ENSG00000072682	P4HA2	1	0	0	0	1	1	1	0	0	0	0	1	1
B-ALL&CD	q31.1	5	130343428	132123536	130343428-132123536	2.5347e-10	5	131593364	131609147	131593364-131609147	4.4297	4.7191e-06	ENSG00000131435	PDLIM4	1	0	0	1	0	0	1	0	0	0	0	0	1
B-ALL&CD	q31.1	5	130343428	132123536	130343428-132123536	2.5347e-10	5	131630136	131679899	131630136-131679899	4.9643	3.4472e-07	ENSG00000197208	SLC22A4	1	1	0	0	1	0	1	0	0	0	0	0	1
B-ALL&CD	q31.1	5	130343428	132123536	130343428-132123536	2.5347e-10	5	131705444	131731306	131705444-131731306	5.651	7.9748e-09	ENSG00000197375	SLC22A5	1	1	0	1	1	1	1	0	0	0	0	1	1
B-ALL&CD	q31.1	5	130343428	132123536	130343428-132123536	2.5347e-10	5	131746328	131811736	131746328-131811736	4.9328	4.0534e-07	ENSG00000197536	C5orf56	1	0	0	0	1	1	1	0	0	0	0	1	1
B-ALL&CD	q31.1	5	130343428	132123536	130343428-132123536	2.5347e-10	5	131817301	131826490	131817301-131826490	4.9469	3.7708e-07	ENSG00000125347	IRF1	1	0	0	0	1	0	0	0	0	0	0	0	0
B-ALL&CD	q31.1	5	130343428	132123536	130343428-132123536	2.5347e-10	5	132086509	132142933	132086509-132142933	1.8628	0.031247	ENSG00000164402	SEPT8	0	0	0	0	1	0	0	0	0	0	0	0	0
B-ALL&CD	q27	6	167345772	167622105	167345772-167622105	7.7537e-09	6	167412670	167466201	167412670-167466201	2.1542	0.015611	ENSG00000213066	FGFR1OP	0	0	0	1	1	0	1	0	0	0	0	0	1
B-ALL&CD	q27	6	167345772	167622105	167345772-167622105	7.7537e-09	6	167525295	167553184	167525295-167553184	3.6584	0.0001269	ENSG00000112486	CCR6	1	0	0	0	1	1	1	0	0	0	0	1	1
B-ALL&CD	q27	6	167345772	167622105	167345772-167622105	7.7537e-09	6	167271582	167369612	167271582-167369612	2.591	0.0047843	ENSG00000249141	RP11-514O12.4	1	0	0	0	0	0	0	0	0	0	0	0	0
B-ALL&CD	q27	6	167345772	167622105	167345772-167622105	7.7537e-09	6	167342992	167370679	167342992-167370679	3.7621	8.4231e-05	ENSG00000026297	RNASET2	1	1	1	1	1	1	1	0	0	0	0	1	1
B-ALL&CD	p12.2	7	49883620	50418506	49883620-50418506	3.96232e-13	7	49890017	50160925	49890017-50160925	2.1007	0.017833	ENSG00000042813	ZPBP	0	0	0	0	0	0	0	0	0	0	0	0	0
B-ALL&CD	p12.2	7	49883620	50418506	49883620-50418506	3.96232e-13	7	50135632	50199426	50135632-50199426	3.4736	0.00025675	ENSG00000164500	C7orf72	1	0	0	0	0	0	0	0	0	0	0	0	0
B-ALL&CD	p12.2	7	49883620	50418506	49883620-50418506	3.96232e-13	7	50343720	50472799	50343720-50472799	6.8564	3.5311e-12	ENSG00000185811	IKZF1	1	0	0	0	1	0	1	0	0	0	0	0	1
B-ALL&CD	p21.3	9	21940017	22124472	21940017-22124472	8.10689e-10	9	22002902	22009362	22002902-22009362	6.245	2.1185e-10	ENSG00000147883	CDKN2B	1	0	0	0	1	1	1	0	0	0	0	1	1
B-ALL&CD	p21.3	9	21940017	22124472	21940017-22124472	8.10689e-10	9	21802635	22032985	21802635-22032985	4.821	7.1405e-07	ENSG00000264545	RP11-145E5.5	1	0	0	0	0	0	0	0	0	0	0	0	0
B-ALL&CD	p12.31	10	21577697	22956300	21577697-22956300	4.71568e-09	10	21802407	21814611	21802407-21814611	1.8177	0.034559	ENSG00000180592	SKIDA1	0	0	0	0	0	0	0	0	0	0	0	0	0
B-ALL&CD	p12.31	10	21577697	22956300	21577697-22956300	4.71568e-09	10	21823094	22032559	21823094-22032559	1.6484	0.049632	ENSG00000078403	MLLT10	0	0	0	0	1	0	1	0	0	0	0	0	1
B-ALL&CD	p12.31	10	21577697	22956300	21577697-22956300	4.71568e-09	10	22823778	23003484	22823778-23003484	2.1102	0.017419	ENSG00000150867	PIP4K2A	0	0	0	0	1	1	1	0	0	0	0	1	1
B-ALL&CD	p11.2	16	28086126	29093432	28086126-29093432	2.85869e-10	16	28303840	28335170	28303840-28335170	1.8358	0.033196	ENSG00000188322	SBK1	0	0	0	0	1	0	0	0	0	0	0	0	0
B-ALL&CD	p11.2	16	28086126	29093432	28086126-29093432	2.85869e-10	16	28477974	28503333	28477974-28503333	5.2518	7.5325e-08	ENSG00000261832	CLN3	1	0	0	0	1	0	1	0	0	0	0	0	1
B-ALL&CD	p11.2	16	28086126	29093432	28086126-29093432	2.85869e-10	16	28477983	28506896	28477983-28506896	5.2595	7.2204e-08	ENSG00000188603	CLN3	1	0	0	0	1	0	1	0	0	0	0	0	1
B-ALL&CD	p11.2	16	28086126	29093432	28086126-29093432	2.85869e-10	16	28505970	28510291	28505970-28510291	4.9563	3.5923e-07	ENSG00000184730	APOBR	1	0	0	0	1	0	0	0	0	0	0	0	0
B-ALL&CD	p11.2	16	28086126	29093432	28086126-29093432	2.85869e-10	16	28510683	28523372	28510683-28523372	4.4578	4.1397e-06	ENSG00000197272	IL27	1	0	0	0	1	0	1	0	0	0	0	0	1
B-ALL&CD	p11.2	16	28086126	29093432	28086126-29093432	2.85869e-10	16	28565236	28603111	28565236-28603111	4.7603	9.6662e-07	ENSG00000176476	CCDC101	1	0	1	0	1	1	1	0	0	0	0	1	1
B-ALL&CD	p11.2	16	28086126	29093432	28086126-29093432	2.85869e-10	16	28603264	28608430	28603264-28608430	4.9428	3.8505e-07	ENSG00000197165	SULT1A2	1	0	0	0	1	1	1	0	0	0	0	1	1
B-ALL&CD	p11.2	16	28086126	29093432	28086126-29093432	2.85869e-10	16	28616903	28634946	28616903-28634946	5.5361	1.5463e-08	ENSG00000196502	SULT1A1	1	1	0	0	1	1	1	0	0	0	0	1	1
B-ALL&CD	p11.2	16	28086126	29093432	28086126-29093432	2.85869e-10	16	28648975	28670003	28648975-28670003	3.7707	8.1391e-05	ENSG00000255524	NPIPB8	1	0	0	0	0	0	0	0	0	0	0	0	0
B-ALL&CD	p11.2	16	28086126	29093432	28086126-29093432	2.85869e-10	16	28834356	28848558	28834356-28848558	5.1669	1.1899e-07	ENSG00000168488	ATXN2L	1	0	0	0	1	0	1	0	0	0	0	0	1
B-ALL&CD	p11.2	16	28086126	29093432	28086126-29093432	2.85869e-10	16	28853732	28857729	28853732-28857729	4.9842	3.1106e-07	ENSG00000178952	TUFM	1	1	1	1	1	1	1	0	0	0	0	1	1
B-ALL&CD	p11.2	16	28086126	29093432	28086126-29093432	2.85869e-10	16	28857921	28885526	28857921-28885526	5.1675	1.1865e-07	ENSG00000178188	SH2B1	1	0	0	0	1	1	1	0	0	0	0	1	1
B-ALL&CD	p11.2	16	28086126	29093432	28086126-29093432	2.85869e-10	16	28889726	28915830	28889726-28915830	4.9608	3.5109e-07	ENSG00000196296	ATP2A1	1	1	0	0	1	0	1	0	0	0	0	0	1
B-ALL&CD	p11.2	16	28086126	29093432	28086126-29093432	2.85869e-10	16	28915742	28947847	28915742-28947847	4.2105	1.2741e-05	ENSG00000177548	RABEP2	1	0	0	0	1	0	0	0	0	0	0	0	0
B-ALL&CD	p11.2	16	28086126	29093432	28086126-29093432	2.85869e-10	16	28943260	28950667	28943260-28950667	3.8757	5.316e-05	ENSG00000177455	CD19	1	0	1	0	0	0	0	0	0	0	0	0	0
B-ALL&CD	p11.2	16	28086126	29093432	28086126-29093432	2.85869e-10	16	28962128	28978418	28962128-28978418	3.6049	0.00015613	ENSG00000176953	NFATC2IP	1	0	0	0	1	0	0	0	0	0	0	0	0
B-ALL&CD	p11.2	16	28086126	29093432	28086126-29093432	2.85869e-10	16	28985542	28995869	28985542-28995869	3.8838	5.1418e-05	ENSG00000169682	SPNS1	1	0	1	1	1	1	1	0	0	0	0	1	1
B-ALL&CD	p11.2	16	28086126	29093432	28086126-29093432	2.85869e-10	16	28996147	29002104	28996147-29002104	1.9977	0.022876	ENSG00000213658	LAT	0	0	0	0	0	0	1	0	0	0	0	0	1
B-ALL&CD	q12	17	32499019	32672805	32499019-32672805	2.30572e-09	17	32581900	32582306	32581900-32582306	5.8606	2.3057e-09	ENSG00000268024	AC005549.3	1	0	0	0	0	0	0	0	0	0	0	0	0
B-ALL&CD	q12	17	32499019	32672805	32499019-32672805	2.30572e-09	17	32582304	32584222	32582304-32584222	4.9798	3.1831e-07	ENSG00000108691	CCL2	1	0	0	0	1	0	0	0	0	0	0	0	0
B-ALL&CD	q12	17	32499019	32672805	32499019-32672805	2.30572e-09	17	32597240	32599261	32597240-32599261	2.1818	0.014564	ENSG00000108688	CCL7	0	0	0	0	0	0	0	0	0	0	0	0	0
B-ALL&CD	q12	17	32499019	32672805	32499019-32672805	2.30572e-09	17	32612687	32615353	32612687-32615353	4.5297	2.9534e-06	ENSG00000172156	CCL11	1	0	0	0	0	0	0	0	0	0	0	0	0
B-ALL&RA	q11.2	2	100430967	101329426	100430967-101329426	1.55297e-09	2	100889753	100939195	100889753-100939195	3.367	0.00037993	ENSG00000170500	LONRF2	1	1	0	0	1	0	0	0	0	0	0	0	0
B-ALL&RA	q11.2	2	100430967	101329426	100430967-101329426	1.55297e-09	2	100986705	100987007	100986705-100987007	2.2542	0.012091	ENSG00000269383	AC012493.2	0	0	0	0	0	0	0	0	0	0	0	0	0
B-ALL&RA	q11.2	2	100430967	101329426	100430967-101329426	1.55297e-09	2	101008327	101034118	101008327-101034118	3.4952	0.00023683	ENSG00000115526	CHST10	1	1	0	0	1	0	0	0	0	0	0	0	0
B-ALL&RA	q11.2	2	100430967	101329426	100430967-101329426	1.55297e-09	2	100162323	100759201	100162323-100759201	2.1657	0.015169	ENSG00000144218	AFF3	0	0	1	0	1	1	1	0	1	0	0	0	0
B-ALL&RA	q32.3	2	191341925	192009310	191341925-192009310	1.77439e-08	2	191511472	191557492	191511472-191557492	3.5784	0.00017287	ENSG00000138386	NAB1	1	0	0	0	1	0	0	0	0	0	0	0	0
B-ALL&RA	q32.3	2	191341925	192009310	191341925-192009310	1.77439e-08	2	191745553	191830278	191745553-191830278	1.8624	0.031271	ENSG00000115419	GLS	0	0	0	0	1	0	1	0	0	0	0	0	0
B-ALL&RA	q32.3	2	191341925	192009310	191341925-192009310	1.77439e-08	2	191829084	191885686	191829084-191885686	2.4447	0.0072479	ENSG00000115415	STAT1	1	0	0	0	1	0	0	0	0	0	0	0	0
B-ALL&RA	q32.3	2	191341925	192009310	191341925-192009310	1.77439e-08	2	191273081	191373931	191273081-191373931	1.7761	0.03786	ENSG00000151690	MFSD6	0	0	1	0	1	0	1	0	0	0	0	0	0
B-ALL&RA	q32.3	2	191341925	192009310	191341925-192009310	1.77439e-08	2	191894302	192016322	191894302-192016322	3.7515	8.79e-05	ENSG00000138378	STAT4	1	0	0	0	1	0	0	0	0	0	0	0	0
B-ALL&RA	p21.31	6	33187355	34436671	33187355-34436671	3.19451e-10	6	33218049	33239824	33218049-33239824	2.3052	0.010578	ENSG00000223501	VPS52	0	0	0	0	1	0	0	0	0	0	0	0	0
B-ALL&RA	p21.31	6	33187355	34436671	33187355-34436671	3.19451e-10	6	33239787	33244287	33239787-33244287	2.1033	0.01772	ENSG00000231500	RPS18	0	0	0	0	1	1	1	0	1	0	0	0	0
B-ALL&RA	p21.31	6	33187355	34436671	33187355-34436671	3.19451e-10	6	33267471	33282164	33267471-33282164	1.9118	0.027951	ENSG00000231925	TAPBP	0	0	0	0	1	0	1	0	0	0	0	0	0
B-ALL&RA	p21.31	6	33187355	34436671	33187355-34436671	3.19451e-10	6	33286335	33297046	33286335-33297046	3.048	0.0011518	ENSG00000204209	DAXX	1	0	0	0	1	1	1	0	1	0	0	0	0
B-ALL&RA	p21.31	6	33187355	34436671	33187355-34436671	3.19451e-10	6	33359313	33377701	33359313-33377701	3.3437	0.00041335	ENSG00000237649	KIFC1	1	0	0	0	0	0	0	0	0	0	0	0	0
B-ALL&RA	p21.31	6	33187355	34436671	33187355-34436671	3.19451e-10	6	33378176	33384230	33378176-33384230	2.5126	0.0059918	ENSG00000112511	PHF1	0	0	0	0	1	0	0	0	0	0	0	0	0
B-ALL&RA	p21.31	6	33187355	34436671	33187355-34436671	3.19451e-10	6	33384219	33386094	33384219-33386094	3.0647	0.0010894	ENSG00000112514	CUTA	1	0	0	0	1	0	1	0	0	0	0	0	0
B-ALL&RA	p21.31	6	33187355	34436671	33187355-34436671	3.19451e-10	6	33387847	33421466	33387847-33421466	3.6492	0.00013154	ENSG00000197283	SYNGAP1	1	0	0	0	0	0	0	0	0	0	0	0	0
B-ALL&RA	p21.31	6	33187355	34436671	33187355-34436671	3.19451e-10	6	33422356	33425325	33422356-33425325	2.2923	0.010943	ENSG00000213588	ZBTB9	0	0	0	0	1	0	0	0	0	0	0	0	0
B-ALL&RA	p21.31	6	33187355	34436671	33187355-34436671	3.19451e-10	6	33540329	33548019	33540329-33548019	5.494	1.9641e-08	ENSG00000030110	BAK1	1	0	0	1	1	1	1	0	1	0	0	0	0
B-ALL&RA	p21.31	6	33187355	34436671	33187355-34436671	3.19451e-10	6	33551515	33556803	33551515-33556803	3.9674	3.6335e-05	ENSG00000204188	GGNBP1	1	1	0	0	0	0	0	0	0	0	0	0	0
B-ALL&RA	p21.31	6	33187355	34436671	33187355-34436671	3.19451e-10	6	33588142	33664351	33588142-33664351	7.0413	9.5259e-13	ENSG00000096433	ITPR3	1	0	0	0	1	1	1	0	1	0	0	0	0
B-ALL&RA	p21.31	6	33187355	34436671	33187355-34436671	3.19451e-10	6	33662070	33679504	33662070-33679504	3.1867	0.00071947	ENSG00000137288	UQCC2	1	0	1	1	1	1	0	0	1	0	0	0	0
B-ALL&RA	p21.31	6	33187355	34436671	33187355-34436671	3.19451e-10	6	33663196	33663474	33663196-33663474	2.0301	0.021171	ENSG00000269490	SBP1	0	0	0	0	1	0	0	0	0	0	0	0	0
B-ALL&RA	p21.31	6	33187355	34436671	33187355-34436671	3.19451e-10	6	33689444	33714762	33689444-33714762	4.7106	1.2347e-06	ENSG00000161896	IP6K3	1	0	0	0	0	1	1	0	1	0	0	0	0
B-ALL&RA	p21.31	6	33187355	34436671	33187355-34436671	3.19451e-10	6	33738979	33756913	33738979-33756913	3.7578	8.5712e-05	ENSG00000161904	LEMD2	1	0	0	0	1	1	0	0	1	0	0	0	0
B-ALL&RA	p21.31	6	33187355	34436671	33187355-34436671	3.19451e-10	6	33762450	33771788	33762450-33771788	2.531	0.0056875	ENSG00000096395	MLN	0	0	0	0	0	0	0	0	0	0	0	0	0
B-ALL&RA	p21.31	6	33187355	34436671	33187355-34436671	3.19451e-10	6	34433916	34503006	34433916-34503006	2.75	0.0029798	ENSG00000124507	PACSIN1	0	0	0	0	0	0	0	0	0	0	0	0	0
B-ALL&RA	q27	6	167345772	167547442	167345772-167547442	3.61483e-08	6	167412670	167466201	167412670-167466201	2.4189	0.0077846	ENSG00000213066	FGFR1OP	1	0	0	1	1	1	1	1	1	0	0	0	1
B-ALL&RA	q27	6	167345772	167547442	167345772-167547442	3.61483e-08	6	167271582	167369612	167271582-167369612	2.0147	0.021969	ENSG00000249141	RP11-514O12.4	0	0	0	0	0	0	0	0	0	0	0	0	0
B-ALL&RA	q27	6	167345772	167547442	167345772-167547442	3.61483e-08	6	167342992	167370679	167342992-167370679	2.758	0.0029082	ENSG00000026297	RNASET2	1	1	1	1	1	1	1	1	1	0	0	1	1
B-ALL&RA	q27	6	167345772	167547442	167345772-167547442	3.61483e-08	6	167525295	167553184	167525295-167553184	4.5356	2.8722e-06	ENSG00000112486	CCR6	1	0	0	0	1	1	1	0	1	0	0	1	1
B-ALL&RA	p12.1	7	50135632	50881300	50135632-50881300	1.42027e-10	7	50343720	50472799	50343720-50472799	7.2495	2.0922e-13	ENSG00000185811	IKZF1	1	0	1	0	1	0	1	0	0	0	0	0	1
B-ALL&RA	p12.1	7	50135632	50881300	50135632-50881300	1.42027e-10	7	50511831	50518088	50511831-50518088	4.4625	4.0514e-06	ENSG00000132436	FIGNL1	1	1	0	1	1	1	1	0	1	1	0	1	0
B-ALL&RA	p12.1	7	50135632	50881300	50135632-50881300	1.42027e-10	7	50526134	50633154	50526134-50633154	5.1023	1.6781e-07	ENSG00000132437	DDC	1	0	0	0	0	1	0	0	1	0	0	1	0
B-ALL&RA	p12.1	7	50135632	50881300	50135632-50881300	1.42027e-10	7	50657760	50861159	50657760-50861159	2.7561	0.0029248	ENSG00000106070	GRB10	1	0	0	0	1	0	1	0	0	0	0	0	0
B-ALL&RA	p12.1	7	50135632	50881300	50135632-50881300	1.42027e-10	7	49890017	50160925	49890017-50160925	1.6641	0.048047	ENSG00000042813	ZPBP	0	1	0	0	0	1	0	0	1	0	0	0	0
B-ALL&RA	p21.3	9	21944317	22125347	21944317-22125347	4.76614e-10	9	22002902	22009362	22002902-22009362	4.1882	1.406e-05	ENSG00000147883	CDKN2B	1	0	0	0	1	0	1	0	0	0	0	1	1
B-ALL&RA	p21.3	9	21944317	22125347	21944317-22125347	4.76614e-10	9	21802635	22032985	21802635-22032985	3.4014	0.00033524	ENSG00000264545	RP11-145E5.5	1	0	0	0	0	0	0	0	0	0	0	0	0
B-ALL&RA	p14	10	8073382	8146144	8073382-8146144	1.56983e-11	10	8095567	8117161	8095567-8117161	7.5011	3.1641e-14	ENSG00000107485	GATA3	1	1	0	0	0	0	0	0	0	0	0	0	0
B-ALL&RA	p12.2	10	22326472	23322117	22326472-23322117	3.00134e-08	10	22823778	23003484	22823778-23003484	4.7615	9.6078e-07	ENSG00000150867	PIP4K2A	1	0	0	0	1	1	1	0	1	0	0	1	1
B-ALL&RA	q21.2	10	63703229	64067440	63703229-64067440	1.55846e-14	10	63942794	64028466	63942794-64028466	2.159	0.015425	ENSG00000182010	RTKN2	1	0	0	0	1	0	1	0	0	0	0	0	0
B-ALL&RA	q21.2	10	63703229	64067440	63703229-64067440	1.55846e-14	10	63661059	63856703	63661059-63856703	7.1004	6.2183e-13	ENSG00000150347	ARID5B	1	0	0	0	1	0	0	0	0	0	0	0	0
B-ALL&RA	q23.3	11	118421202	118773904	118421202-118773904	8.78822e-09	11	118477155	118528741	118477155-118528741	1.9309	0.026747	ENSG00000019144	PHLDB1	0	0	0	0	0	1	0	0	1	0	0	0	0
B-ALL&RA	q23.3	11	118421202	118773904	118421202-118773904	8.78822e-09	11	118620034	118661858	118620034-118661858	3.4464	0.00028401	ENSG00000110367	DDX6	1	0	0	0	0	1	1	0	1	0	0	0	0
B-ALL&RA	q12.2	13	28490592	28665187	28490592-28665187	4.29912e-09	13	28577411	28674729	28577411-28674729	5.1263	1.4771e-07	ENSG00000122025	FLT3	1	0	0	0	1	1	0	0	1	0	0	0	0
B-ALL&RA	q12	17	37368318	38580571	37368318-38580571	8.96324e-09	17	37415384	37558776	37415384-37558776	3.9091	4.6323e-05	ENSG00000108306	FBXL20	1	0	0	0	1	0	0	0	0	0	0	0	0
B-ALL&RA	q12	17	37368318	38580571	37368318-38580571	8.96324e-09	17	37560538	37607539	37560538-37607539	3.8064	7.0501e-05	ENSG00000125686	MED1	1	0	0	0	1	0	0	0	0	0	0	0	0
B-ALL&RA	q12	17	37368318	38580571	37368318-38580571	8.96324e-09	17	37617764	37721160	37617764-37721160	4.119	1.9028e-05	ENSG00000167258	CDK12	1	0	0	0	1	0	0	0	0	0	0	0	0
B-ALL&RA	q12	17	37368318	38580571	37368318-38580571	8.96324e-09	17	37759789	37766030	37759789-37766030	1.854	0.031873	ENSG00000171532	NEUROD2	0	0	0	0	0	0	0	0	0	0	0	0	0
B-ALL&RA	q12	17	37368318	38580571	37368318-38580571	8.96324e-09	17	37782993	37792879	37782993-37792879	1.8311	0.033545	ENSG00000131771	PPP1R1B	0	0	0	0	1	0	0	0	0	0	0	0	0
B-ALL&RA	q12	17	37368318	38580571	37368318-38580571	8.96324e-09	17	37820440	37822808	37820440-37822808	2.91	0.0018073	ENSG00000173991	TCAP	0	0	0	0	1	0	0	0	0	0	0	0	0
B-ALL&RA	q12	17	37368318	38580571	37368318-38580571	8.96324e-09	17	37824234	37826728	37824234-37826728	3.6512	0.00013053	ENSG00000141744	PNMT	1	0	0	0	1	0	1	0	0	1	0	0	0
B-ALL&RA	q12	17	37368318	38580571	37368318-38580571	8.96324e-09	17	37827375	37853050	37827375-37853050	3.2355	0.00060713	ENSG00000161395	PGAP3	1	0	1	0	1	1	1	0	1	1	0	0	0
B-ALL&RA	q12	17	37368318	38580571	37368318-38580571	8.96324e-09	17	37844167	37886679	37844167-37886679	3.444	0.00028656	ENSG00000141736	ERBB2	1	0	0	0	1	0	0	0	0	0	0	0	0
B-ALL&RA	q12	17	37368318	38580571	37368318-38580571	8.96324e-09	17	37884749	37887040	37884749-37887040	2.4603	0.0069417	ENSG00000141741	MIEN1	0	0	0	0	1	0	0	0	0	0	0	0	0
B-ALL&RA	q12	17	37368318	38580571	37368318-38580571	8.96324e-09	17	38024417	38034149	38024417-38034149	3.1696	0.00076327	ENSG00000186075	ZPBP2	1	1	0	0	0	1	0	0	1	0	0	0	0
B-ALL&RA	q12	17	37368318	38580571	37368318-38580571	8.96324e-09	17	38060848	38076107	38060848-38076107	3.031	0.0012185	ENSG00000073605	GSDMB	1	1	1	1	1	1	1	0	1	1	0	0	0
B-ALL&RA	q12	17	37368318	38580571	37368318-38580571	8.96324e-09	17	38077294	38083854	38077294-38083854	2.8811	0.0019816	ENSG00000172057	ORMDL3	0	1	1	1	1	1	1	0	1	1	0	0	0
B-ALL&RA	q12	17	37368318	38580571	37368318-38580571	8.96324e-09	17	38097727	38101000	38097727-38101000	1.8494	0.032201	ENSG00000204913	LRRC3C	0	0	0	0	0	0	0	0	0	0	0	0	0
B-ALL&RA	q12	17	37368318	38580571	37368318-38580571	8.96324e-09	17	38278551	38293042	38278551-38293042	4.6525	1.6397e-06	ENSG00000188895	MSL1	1	0	0	0	1	1	1	0	1	1	0	0	0
B-ALL&RA	q12	17	37368318	38580571	37368318-38580571	8.96324e-09	17	38296571	38328436	38296571-38328436	4.6831	1.4128e-06	ENSG00000108349	CASC3	1	0	0	0	1	0	0	0	0	0	0	0	0
B-ALL&RA	q12	17	37368318	38580571	37368318-38580571	8.96324e-09	17	38333263	38351908	38333263-38351908	4.7688	9.2665e-07	ENSG00000108352	RAPGEFL1	1	0	0	1	1	0	0	0	0	0	0	0	0
B-ALL&RA	q12	17	37368318	38580571	37368318-38580571	8.96324e-09	17	38375556	38440388	38375556-38440388	3.2165	0.00064884	ENSG00000171475	WIPF2	1	0	0	0	0	0	0	0	0	0	0	0	0
B-ALL&RA	q12	17	37368318	38580571	37368318-38580571	8.96324e-09	17	38443885	38459171	38443885-38459171	4.3066	8.2909e-06	ENSG00000094804	CDC6	1	0	0	0	0	0	0	0	0	0	0	0	0
B-ALL&RA	q12	17	37368318	38580571	37368318-38580571	8.96324e-09	17	38465444	38513094	38465444-38513094	4.1204	1.8912e-05	ENSG00000131759	RARA	1	0	0	0	1	0	1	0	0	1	0	0	0
B-ALL&RA	q12	17	37368318	38580571	37368318-38580571	8.96324e-09	17	38516907	38520945	38516907-38520945	3.8664	5.522e-05	ENSG00000266208	CTD-2267D19.3	1	0	0	0	1	0	0	0	0	0	0	0	0
B-ALL&RA	q12	17	37368318	38580571	37368318-38580571	8.96324e-09	17	38517235	38520067	38517235-38520067	3.821	6.6465e-05	ENSG00000183153	GJD3	1	0	0	0	0	0	0	0	0	0	0	0	0
B-ALL&RA	q12	17	37368318	38580571	37368318-38580571	8.96324e-09	17	38544768	38574202	38544768-38574202	4.0004	3.1614e-05	ENSG00000131747	TOP2A	1	0	0	0	0	0	0	0	0	0	0	0	0
B-ALL&MS	p13.1	1	117031337	117104215	117031337-117104215	3.18054e-08	1	117057157	117113661	117057157-117113661	5.2906	6.0954e-08	ENSG00000116815	CD58	1	0	0	0	1	0	0	0	0	0	0	0	0
B-ALL&MS	q23.3	6	135195857	135581900	135195857-135581900	1.38592e-08	6	135281516	135424194	135281516-135424194	2.2597	0.01192	ENSG00000112339	HBS1L	1	1	0	0	1	1	1	0	0	0	0	0	0
B-ALL&MS	q23.3	6	135195857	135581900	135195857-135581900	1.38592e-08	6	135502453	135540311	135502453-135540311	2.3541	0.0092844	ENSG00000118513	MYB	1	0	0	0	1	0	0	0	0	0	0	0	0
B-ALL&MS	p12.2	7	49873990	50881815	49873990-50881815	2.01454e-13	7	49890017	50160925	49890017-50160925	2.3617	0.0090969	ENSG00000042813	ZPBP	0	0	0	0	0	0	0	0	0	0	0	0	0
B-ALL&MS	p12.2	7	49873990	50881815	49873990-50881815	2.01454e-13	7	50135632	50199426	50135632-50199426	3.5303	0.00020754	ENSG00000164500	C7orf72	1	0	0	0	0	0	0	0	0	0	0	0	0
B-ALL&MS	p12.2	7	49873990	50881815	49873990-50881815	2.01454e-13	7	50343720	50472799	50343720-50472799	6.1094	5e-10	ENSG00000185811	IKZF1	1	0	1	0	1	0	1	0	0	1	0	0	1
B-ALL&MS	p12.2	7	49873990	50881815	49873990-50881815	2.01454e-13	7	50511831	50518088	50511831-50518088	4.5445	2.7529e-06	ENSG00000132436	FIGNL1	1	1	0	1	1	1	1	1	0	0	0	1	0
B-ALL&MS	p12.2	7	49873990	50881815	49873990-50881815	2.01454e-13	7	50526134	50633154	50526134-50633154	6.0052	9.5529e-10	ENSG00000132437	DDC	1	0	0	0	0	1	0	0	0	0	0	1	0
B-ALL&MS	p12.2	7	49873990	50881815	49873990-50881815	2.01454e-13	7	50657760	50861159	50657760-50861159	4.6589	1.5897e-06	ENSG00000106070	GRB10	1	0	0	0	1	0	1	0	0	0	0	0	0
B-ALL&MS	p12.2	7	49873990	50881815	49873990-50881815	2.01454e-13	7	49813257	49961546	49813257-49961546	1.6772	0.046749	ENSG00000188730	VWC2	0	1	0	0	0	0	0	0	0	0	0	0	0
B-ALL&MS	q21.12	8	78606328	79845682	78606328-79845682	1.97289e-09	8	79428374	79517502	79428374-79517502	4.7835	8.6149e-07	ENSG00000171033	PKIA	1	0	1	1	1	1	1	0	0	0	0	0	0
B-ALL&MS	q21.12	8	78606328	79845682	78606328-79845682	1.97289e-09	8	79578282	79632000	79578282-79632000	4.7027	1.2837e-06	ENSG00000104427	ZC2HC1A	1	1	1	1	1	1	1	0	0	0	0	0	0
B-ALL&MS	q21.12	8	78606328	79845682	78606328-79845682	1.97289e-09	8	79587978	79717758	79587978-79717758	4.5923	2.1917e-06	ENSG00000104432	IL7	1	0	0	0	1	0	0	0	0	0	0	0	0
B-ALL&MS	p14	10	8073382	8143766	8073382-8143766	9.32529e-10	10	8095567	8117161	8095567-8117161	4.5948	2.1657e-06	ENSG00000107485	GATA3	1	1	0	0	0	0	0	0	0	0	0	0	0
B-ALL&MS	p12.31	10	21577697	22956300	21577697-22956300	1.17775e-10	10	21781587	21786191	21781587-21786191	2.1359	0.016346	ENSG00000204682	CASC10	0	0	0	0	0	0	0	0	0	0	0	0	0
B-ALL&MS	p12.31	10	21577697	22956300	21577697-22956300	1.17775e-10	10	21802407	21814611	21802407-21814611	2.3656	0.0089999	ENSG00000180592	SKIDA1	0	0	0	0	0	0	0	0	0	0	0	0	0
B-ALL&MS	p12.31	10	21577697	22956300	21577697-22956300	1.17775e-10	10	21823094	22032559	21823094-22032559	2.9357	0.001664	ENSG00000078403	MLLT10	1	0	0	0	1	0	1	0	0	1	0	0	1
B-ALL&MS	p12.31	10	21577697	22956300	21577697-22956300	1.17775e-10	10	22045466	22292698	22045466-22292698	2.7055	0.00341	ENSG00000136770	DNAJC1	1	0	0	0	1	0	0	0	0	0	0	0	0

## Sheet: Table S8
Table S8 Information of pleiotropy genes identified by MAGMA
Note: Hits represent the number of trait pairs that pleiotropic genes identified in.
ENSG	entrezID	symbol	Hits	OMIM	uniprotID	DrugBank
ENSG00000185811	10320	IKZF1	6	603023	Q13422
ENSG00000132437	1644	DDC	4	107930	P20711	DB00114:DB00190:DB00968:DB12783
ENSG00000249141		RP11-514O12.4	4
ENSG00000026297	8635	RSET2	4	612944	O00584
ENSG00000213066	11116	FGFR1OP	4	605392	O95684
ENSG00000112486	1235	CCR6	4	601835	P51684
ENSG00000132436	63979	FIGNL1	4	615383	Q6PIW4
ENSG00000106070	2887	GRB10	4	601523	Q13322
ENSG00000107485	2625	GATA3	4	131320	P23771
ENSG00000078403	8028	MLLT10	4	602409	P55197
ENSG00000150867	5305	PIP4K2A	4	603140	P48426
ENSG00000261832	1201	CLN3	4	607042
ENSG00000141736	2064	ERBB2	3	164870	P04626	DB00072:DB01259:DB04988:DB05773:DB05944:DB06021:DB06366:DB08916:DB11652:DB11973:DB12010:DB12267
ENSG00000072682	101927705	P4HA2	3	600608	O15460	DB00139:DB00172
ENSG00000197208	6583	SLC22A4	3	604190	Q9H015	DB00583
ENSG00000197375	6584	SLC22A5	3	603377	O76082	DB00583
ENSG00000164399	3562	IL3	3	147740	P08700	DB01025:DB01593:DB09221:DB14487:DB14533
ENSG00000141744	5409	PNMT	3	171190	P11086	DB01752:DB03468:DB03824:DB04273:DB07597:DB07739:DB07747:DB07798:DB07906:DB08128:DB08129:DB08550:DB08631:DB08654
ENSG00000125686	5469	MED1	3	604311	Q15648	DB04891
ENSG00000138386	4664	B1	3	600800	Q13506
ENSG00000115415	6772	STAT1	3	600555	P42224
ENSG00000138378	6775	STAT4	3	600558	Q14765
ENSG00000158987	51735	RAPGEF6	3	610499	Q8TEU7
ENSG00000273217		CTC-432M15.3	3
ENSG00000217128	96459	FNIP1	3	610594	Q8TF40
ENSG00000164398	23305	ACSL6	3	604443	Q9UKU0
ENSG00000131435	8572	PDLIM4	3	603422	P50479
ENSG00000197536		C5orf56	3		Q8N8D9
ENSG00000125347	3659	IRF1	3	147575	P10914
ENSG00000042813	11055	ZPBP	3	608498	Q9BS86
ENSG00000204682	399726	CASC10	3		Q5T4H9
ENSG00000180592	387640	SKIDA1	3		Q1XH10
ENSG00000108306	84961	FBXL20	3	609086	Q96IG2
ENSG00000167258	51755	CDK12	3	615514	Q9NYV4
ENSG00000173991	8557	TCAP	3	604488	O15273
ENSG00000161395	93210	PGAP3	3	611801	Q96FM1
ENSG00000141741	84299	MIEN1	3	611802	Q9BRT3
ENSG00000204913	100505591	LRRC3C	3		A6NJW4
ENSG00000108349	102466986	CASC3	3	606504	O15234
ENSG00000108352	51195	RAPGEFL1	3		Q9UHV5
ENSG00000171475	147179	WIPF2	3	609692	Q8TF74
ENSG00000096433	3710	ITPR3	2	147267	Q14573	DB00201
ENSG00000178952	7284	TUFM	2	602389	P49411	DB01593:DB04315:DB14487:DB14533
ENSG00000184730	55911	APOBR	2	605220	Q0VD83	DB01593:DB09130:DB14487:DB14533
ENSG00000196502	6817	SULT1A1	2	171150	P50225	DB01812:DB04417
ENSG00000196296	487	ATP2A1	2	108730	O14983	DB03909:DB04444:DB04638:DB07604
ENSG00000177455	930	CD19	2	107265	P15391	DB06342:DB09052:DB13881:DB13915
ENSG00000188322	388228	SBK1	2		Q52WX2	DB12010
ENSG00000126368	9572	NR1D1	2	602408	P20393	DB14013:DB14014
ENSG00000151690	54842	MFSD6	2	613476	Q6ZSS7
ENSG00000158985	56990	CDC42SE2	2		Q9NRR3
ENSG00000231925	6892	TAPBP	2	601962	O15533
ENSG00000204209	1616	DAXX	2	603186	Q9UER7
ENSG00000237649	3833	KIFC1	2	603763	Q9BW19
ENSG00000112511	5252	PHF1	2	602881	O43189
ENSG00000112514	51596	CUTA	2		O60888
ENSG00000197283	8831	SYNGAP1	2	603384	Q96PV0
ENSG00000213588	221504	ZBTB9	2		Q96C00
ENSG00000030110	578	BAK1	2	600516	Q16611
ENSG00000204188		GGNBP1	2	609495	Q5YKI7
ENSG00000137288	100500873	UQCC2	2	614461	Q9BRT2
ENSG00000161896	117283	IP6K3	2	606993	Q96PC2
ENSG00000161904	221496	LEMD2	2		Q8NC56
ENSG00000096395	4295	MLN	2	158270	P12872
ENSG00000112339	10767	HBS1L	2	612450	Q9Y450
ENSG00000118513	4602	MYB	2	189990	P10242
ENSG00000164500	100130988	C7orf72	2		A4D263
ENSG00000264545		RP11-145E5.5	2
ENSG00000147883	1030	CDKN2B	2	600431	P42772
ENSG00000136770	64215	DJC1	2	611207	Q96KC8
ENSG00000150347	84159	ARID5B	2	608538	Q14865
ENSG00000182010	219790	RTKN2	2		Q8IZC4
ENSG00000197272	246778	IL27	2	608273	Q8NEV9
ENSG00000176476	112869	CCDC101	2	613374	Q96ES7
ENSG00000197165	6799	SULT1A2	2	601292	P50226
ENSG00000255524	100507607	NPIPB8	2		E9PQR5
ENSG00000168488	11273	ATXN2L	2	607931	Q8WWM7
ENSG00000178188	25970	SH2B1	2	608937	Q9NRF2
ENSG00000177548	79874	RABEP2	2	611869	Q9H5N1
ENSG00000176953	84901	NFATC2IP	2	614525	Q8NCF5
ENSG00000169682	83985	SPNS1	2	612583	Q9H2V7
ENSG00000213658	27040	LAT	2	602354	O43561
ENSG00000131771	84152	PPP1R1B	2	604399	Q9UD71
ENSG00000131748	10948	STARD3	2	607048	Q14849
ENSG00000186075	124626	ZPBP2	2	608499	Q6X784
ENSG00000073605	55876	GSDMB	2	611221	Q8TAX9
ENSG00000172057	94103	ORMDL3	2	610075	Q8N138
ENSG00000167914	284110	GSDMA	2	611218	Q96QA5
ENSG00000108344	5709	PSMD3	2		O43242
ENSG00000108342	1440	CSF3	2	138970	P09919
ENSG00000008838	102466757	MED24	2	607000	O75448
ENSG00000188895	339287	MSL1	2	614801	Q68DK7
ENSG00000123384	4035	LRP1	1	107770	Q07954	DB00025:DB00031:DB00100:DB06245:DB13152:DB13998:DB13999
ENSG00000120053	2805	GOT1	1	138180	P17174	DB00114:DB00128:DB00142:DB00151:DB04299:DB09130
ENSG00000178445	2731	GLDC	1	238300	P23378	DB00114:DB00145
ENSG00000115419	2744	GLS	1	138280	O94925	DB00142
ENSG00000091140	1738	DLD	1	238331	P09622	DB00157:DB03147
ENSG00000131759	5914	RARA	1	180240	P10276	DB00210:DB00459:DB00523:DB00755:DB00799:DB00926:DB00982:DB04942:DB05785
ENSG00000131747	7153	TOP2A	1	126430	P11388	DB00218:DB00276:DB00380:DB00385:DB00444:DB00445:DB00467:DB00487:DB00537:DB00685:DB00694:DB00773:DB00978:DB00997:DB01059:DB01137:DB01165:DB01177:DB01179:DB01204:DB01208:DB01645:DB04576:DB04967:DB04975:DB04978:DB05022:DB05129:DB05706:DB05920:DB06013:DB06042:DB06263:DB06362:DB06420:DB06421:DB09047
ENSG00000126351	7067	THRA	1	190120	P10827	DB00279:DB00451:DB00509:DB01118:DB01583:DB03176:DB05035:DB05235
ENSG00000151623	4306	NR3C2	1	600983	P08235	DB00393:DB00396:DB00421:DB00588:DB00624:DB00687:DB00700:DB01023:DB01134:DB01395:DB02901:DB02998:DB04630:DB04652:DB06780:DB08906:DB13867:DB13943:DB13944:DB13946:DB13951
ENSG00000122025	2322	FLT3	1	136351	P36888	DB00398:DB01268:DB05014:DB05465:DB06080:DB06469:DB06595:DB08901:DB09079:DB12010:DB12141:DB12267:DB12742:DB12874
ENSG00000125510	4987	OPRL1	1	602548	P41146	DB00921:DB01497:DB05492
ENSG00000109320	4790	NFKB1	1	164011	P19838	DB01041:DB01411:DB05212:DB05451:DB05464:DB05471:DB05487:DB05767:DB08814
ENSG00000108691	6347	CCL2	1	158105	P13500	DB01055:DB01406:DB09301
ENSG00000121594	941	CD80	1	112203	P33681	DB01281:DB04901:DB06681:DB11714
ENSG00000110367	1656	DDX6	1	600326	P26196	DB01694
ENSG00000145626	133688	UGT3A1	1		Q6NUS8	DB01852:DB04216
ENSG00000171033	5569	PKIA	1	606059	P61925	DB03374:DB04707:DB06959:DB07107:DB07204:DB07583:DB07854:DB07855:DB07856:DB07857:DB07858:DB07859:DB07860:DB07876:DB07947:DB07995:DB07996:DB07997:DB08070:DB08073:DB08113:DB08114:DB08148:DB08149:DB08150:DB08162:DB08231:DB08568:DB08569:DB08756
ENSG00000164400	1437	CSF2	1	138960	P04141	DB05194
ENSG00000169194	3596	IL13	1	147683	P35225	DB05305:DB11914
ENSG00000172156	6356	CCL11	1	601156	P51671	DB05429
ENSG00000138778	1062	CENPE	1	117143	Q02224	DB06097
ENSG00000091136	3912	LAMB1	1	150240	P07942	DB06245
ENSG00000113520	3565	IL4	1	147780	P05112	DB06560
ENSG00000231500	6222	RPS18	1	180473	P62269	DB11638
ENSG00000170606	3308	HSPA4	1	601113	P34932	DB12695
ENSG00000116815	965	CD58	1	153420	P19256
ENSG00000144218	3899	AFF3	1	601464	P51826
ENSG00000170500	164832	LONRF2	1		Q1L5Z9
ENSG00000269383		AC012493.2	1
ENSG00000115526	9486	CHST10	1	606376	O43529
ENSG00000189362	100131211	TMEM194B	1		A6NFY4
ENSG00000031081	57514	ARHGAP31	1	610911	Q2M1Z3
ENSG00000176142	55254	TMEM39A	1		Q9NV64
ENSG00000163389	56983	POGLUT1	1		Q8NBL1
ENSG00000144837	51365	PLA1A	1	607460	Q53H76
ENSG00000250588	100505385	IQCJ-SCHIP1	1
ENSG00000151967	29970	SCHIP1	1		Q9P0W5
ENSG00000168811	3592	IL12A	1	161560	P29459
ENSG00000109323	4126	MANBA	1	609489	O00462
ENSG00000109332	7323	UBE2D3	1	602963	P61077
ENSG00000164037	101929373	SLC9B1	1	611527	Q4ZJI4
ENSG00000152582	79925	SPEF2	1	610172	Q9C093
ENSG00000168685	3575	IL7R	1	146661	P16871
ENSG00000152611	133690	CAPSL	1		Q8WWF8
ENSG00000168671	167127	UGT3A2	1		Q3SY77
ENSG00000113522	10111	RAD50	1	604040	Q92878
ENSG00000131437	11127	KIF3A	1	604683	Q9Y496
ENSG00000205089	645121	CCNI2	1		Q6ZMN8
ENSG00000164402	23176	SEPT8	1	608418	Q92599
ENSG00000164404	2661	GDF9	1	601918	O60383
ENSG00000237693	345611	IRGM	1	608212	A1A4Y4
ENSG00000145908	91975	ZNF300	1	612429	Q96RE9
ENSG00000223501	6293	VPS52	1	603443	Q8N1B4
ENSG00000235863	8705	B3GALT4	1	603095	O96024
ENSG00000227057	9277	WDR46	1	611440	O15213
ENSG00000204220	102465501	PFDN6	1	605660	O15212
ENSG00000236104	9278	ZBTB22	1	611439	O15209
ENSG00000269490		SBP1	1
ENSG00000124507	29993	PACSIN1	1	606512	Q9BY11
ENSG00000173214	91749	KIAA1919	1		Q5TF39
ENSG00000009413	5980	REV3L	1	602776	O60673
ENSG00000056972	10758	TRAF3IP2	1	607043	O43734
ENSG00000188730	375567	VWC2	1	611108	Q2TAL6
ENSG00000104427	51101	ZC2HC1A	1		Q96GY0
ENSG00000104432	3574	IL7	1	146660	P13232
ENSG00000129295	23639	LRRC6	1	614930	Q86X45
ENSG00000165071	137835	TMEM71	1		Q6P5X7
ENSG00000129292	51105	PHF20L1	1		A8MW92
ENSG00000042832	7038	TG	1	188450	P01266
ENSG00000137033	90865	IL33	1	608678	O95760
ENSG00000170777	89882	TPD52L3	1		Q96J77
ENSG00000107902	64077	LHPP	1		Q9H008
ENSG00000258539		RP11-12J10.3	1
ENSG00000189319	9679	FAM53B	1		Q14153
ENSG00000203791	399818	METTL10	1		Q5JPI9
ENSG00000165660	23172	FAM175B	1	611144	Q15018
ENSG00000019144	102466719	PHLDB1	1	612834	Q86UU1
ENSG00000170426	121214	SDR9C7	1	609769	Q8NEX9
ENSG00000139547	8608	RDH16	1		O75452
ENSG00000166888	6778	STAT6	1	601512	P42226
ENSG00000172575	10125	RASGRP1	1	603962	O95267
ENSG00000268024		AC005549.3	1
ENSG00000108688	6354	CCL7	1	158106	P80098
ENSG00000171532	4761	NEUROD2	1	601725	Q15784
ENSG00000141738	2886	GRB7	1	601522	Q14451
ENSG00000094804	990	CDC6	1	602627	Q99741
ENSG00000266208		CTD-2267D19.3	1
ENSG00000183153	125111	GJD3	1	607425	Q8N144
ENSG00000101216	26205	GMEB2	1	607451	Q9UKD1
ENSG00000197457	50861	STMN3	1	608362	Q9NZ72
ENSG00000258366	51750	RTEL1	1	608833	Q9NZ71
ENSG00000026036		RTEL1-TNFRSF6B	1
ENSG00000101246	10139	ARFRP1	1	604699	Q13795
ENSG00000197114	84619	ZGPAT	1		Q8N5A5
ENSG00000273154	54923	RP4-583P15.15	1	609809
ENSG00000203896	54923	LIME1	1	609809	Q9H400
ENSG00000273047		RP4-583P15.14	1
ENSG00000125520	56731	SLC2A4RG	1	609493	Q9NR83
ENSG00000130584	140685	ZBTB46	1	614639	Q86UZ6
ENSG00000101152	80331	DJC5	1	611203	Q9H3Z4
ENSG00000171703	6919	TCEA2	1	604784	Q15560
ENSG00000171700	10287	RGS19	1	605071	P49795

[truncated: 8 more sheets: Table S9, Table S10, Table S11, Table S12, Table S13, Table S14, Table S15, Immunecell_mapping]
